# Supplementary material for: Unbiased characterization of genotype-dependent metabolic regulations by metabolomic approach in Arabidopsis thaliana
Source: BMC Syst Biol. 2007 Nov 21;1:53. doi: 10.1186/1752-0509-1-53 (PMC2233643; doi:10.1186/1752-0509-1-53)
Supplement: Additional file 2 — List of metabolic changes represented by x-fold (mutant/WT) and p-value. A comprehensive list of all measured peaks and the changes of these levels are presented. Boldface characters represent the significant differences (p < 0.05). [file 1752-0509-1-53-S2.xls]

## Sheet: ttest in Aerial parts
Additional File 2. List of metabolic changes represented by x-fold (mutant/WT) and p-value.
Boldface characters represent the significant differences (p < 0.05). Abbreviations: PR-MST, Platform for RIKEN Metabolome (PRIMe)-mass spectral tag; MST, mass-spectral tag provided from Golm Metabolome Database (GMD).
RI	Abbreviations for metabolite name	Metabolites	x-fold (mto1-1/WT)	p	x-fold (tt4/WT)	p
1045.51	PR-MST	PR-MST	0.75119	0.0127397	0.981143	0.787037
1047.38	LacA	Lactate	0.865169	0.33049	0.642661	0.000839259
1065.63	MST	MST	0.906296	0.374765	0.542023	2.74915e-05
1096.02	Ala	Alanine	0.940277	0.71771	0.964807	0.815045
1104.06	PR-MST	PR-MST	0.910136	0.176538	1.04168	0.427937
1111.1	HA	Hydroxylamine	1.01929	0.672091	1.03865	0.531373
1124.07	PR-MST	PR-MST	0.990963	0.872793	0.926624	0.0803442
1135.34	Duracil	Dihydrouracil	0.77308	0.00101286	1.03694	0.601184
1140.16	PR-MST	PR-MST	0.862438	0.066303	1.11861	0.216463
1169.65	PR-MST	PR-MST	0.698294	0.0327171	0.953626	0.657388
1195.21	PR-MST	PR-MST	0.764598	0.337613	1.57818	0.0466129
1209.32	Val	Valine	0.988293	0.923463	0.972098	0.695285
1228.96	PR-MST	PR-MST	0.917072	0.28433	0.608769	8.8195e-06
1252.1	Urea	Urea	0.868522	0.297798	0.759752	0.266416
1262.51	EA	Ethanolamine	1.15976	0.0343931	1.07173	0.473133
1264.35	P	Phosphate	1.28761	0.00157915	1.3993	6.92326e-05
1287	Ile	Isoleucine	1.13253	0.031057	1.06252	0.410804
1294.99	Pro	Proline	1.05697	0.329242	0.896626	0.263747
1296.19	M	Maleiate	1.04432	0.34081	0.843263	0.00705625
1301.49	Gly	Glycine	1.02337	0.658202	0.82037	0.0861292
1305.56	SucA	Succinate	1.08592	0.0674157	0.972617	0.566818
1319.32	GlycA	Glycerate	1.15554	0.0410392	0.763374	0.00687465
1330.49	MST	MST	1.07268	0.296958	1.26178	0.00487544
1331.93	Ura	Uracil	0.474756	1.67522e-05	1.0921	0.176002
1342.76	FumA	Fumarate	1.32829	0.000456495	0.729842	0.00147718
1351.23	Ser	Serine	1.00549	0.854839	0.972628	0.525075
1363.63	PR-MST	PR-MST	1.19488	0.0438916	0.90188	0.150417
1363.84	PIP	Pipecolate	0.400723	0.00405163	0.699099	0.071887
1365.99	MST	MST	0.732412	0.00682466	0.720197	0.00380915
1370.4	ThrAL	Threonic acid-1,4-lactone	0.89	0.0547335	0.729379	3.39918e-05
1375.9	Thr	Threonine	0.787689	0.000884629	0.893837	0.117925
1389.9	PR-MST	PR-MST	1.38742	0.000116076	0.839897	0.0594167
1403	PR-MST	PR-MST	2.02961	5.66457e-11	0.864729	0.0724347
1419.39	PR-MST	PR-MST	0.66496	0.00154788	0.666219	0.000786346
1422.34	b-Ala	beta-Alanine	1.19823	0.00407624	0.901556	0.178262
1433.31	Threose	Threose	0.757596	0.050163	0.804856	0.0708429
1439.46	hSer	Homoserine	1.33903	7.92373e-06	0.876823	0.0408631
1441.29	PR-MST	PR-MST	1.08122	0.181319	0.969464	0.548543
1452.38	MST	MST	2.02265	1.12617e-07	1.19459	0.101163
1453.38	PR-MST	PR-MST	3.63304	0.0121755	0.655735	0.124657
1463.46	MST	MST	1.09667	0.132209	0.783842	0.00377867
1465.07	MST	MST	0.866656	0.103308	0.583365	3.04843e-06
1475.89	MalA	Malate	1.59319	9.79273e-07	0.757008	0.00446249
1484.29	Threitol	Threitol	0.875091	0.0118942	0.851147	0.00604055
1492.64	Ery	Erythritol	1.22218	0.00117659	0.874338	0.0347683
1499.18	MST	MST	1.12627	0.111581	1.01299	0.997808
1506.41	SalA	Salicylate	1.03045	0.246744	0.98585	0.628605
1509.58	Asp	Aspartate	1.00642	0.776606	0.873006	0.0584438
1515.27	Met	Methionine	34.1179	5.44882e-27	1.03606	0.659218
1521.2	pGlu	Pyroglutamate	0.937104	0.297049	0.98383	0.781118
1525.05	GABA	gamma-Amino-n-butyrate	0.649511	0.0591252	0.960313	0.626418
1543.85	ThrA	Threonate	0.880216	0.0592692	0.673866	2.50018e-05
1553.23	MST	MST	1.09701	0.139827	1.08821	0.268067
1571.87	MST	MST	0.877047	0.0361918	0.792155	0.00104703
1575.83	MST	MST	1.13565	0.0761323	1.11741	0.1482
1586.01	MST	MST	0.837267	0.402001	0.908524	0.640196
1607.94	Glu	Glutamate	1.03247	0.581706	0.888862	0.134975
1617.93	PR-MST	PR-MST	1.07066	0.370507	0.772413	0.0112069
1625.1	Phe	Phenylalanine	1.1261	0.0412332	0.910463	0.244804
1637.78	Xylose	Xylose	0.990468	0.953072	0.868859	0.0678274
1644.99	Arabinose	Arabinose	1.193	0.00180043	0.798902	0.00692535
1656.09	hCys	Homocysteine	43.5949	5.13651e-23	0.987647	0.775879
1662.57	Asn	Asparagine	1.14975	0.102578	0.949595	0.585939
1672.18	Ribose	Ribose	1.1728	0.00350285	0.85191	0.0252617
1679.77	MST	MST	0.911802	0.39679	1.06068	0.445562
1682.72	PR-MST	PR-MST	1.25754	0.000416147	0.88106	0.0568463
1684	PR-MST	PR-MST	0.970585	0.741571	0.829441	0.0219743
1694.97	Glu1,6An	1,6-anhydro-Glucose	1.20995	0.00137791	0.928025	0.300406
1705.88	Gly2P	Glycerol-2-phosphate	1.16417	0.313438	1.58719	0.00147535
1709.31	PR-MST	PR-MST	1.0123	0.744589	0.710206	0.000360603
1715.86	MST	MST	1.049	0.304469	0.798803	0.0165696
1720.46	PR-MST	PR-MST	1.14346	0.0403444	0.842922	0.0584237
1727.46	MST	MST	0.927783	0.299867	0.798829	0.00613689
1733.29	MST	MST	1.14044	0.802579	0.917008	0.569402
1737.17	Put	Putrescine	1.05895	0.170754	0.911054	0.163346
1742.37	MST	MST	1.05386	0.250014	0.836187	0.0173295
1743.58	Gly3P	Glycerol-3-phosphate	0.982966	0.71048	0.963466	0.37461
1752.35	MST	MST	1.23717	0.0168445	0.88218	0.170509
1763.41	Gln	Glutamine	1.29431	0.223589	1.09845	0.611504
1772.62	PR-MST	PR-MST	1.04862	0.981351	0.911429	0.120973
1787.66	MST	MST	0.589646	0.521869	0.827365	0.170626
1788.43	ShikA	Shikimate	1.22717	0.000199736	0.785511	0.0011481
1802.57	CitA	Citrate	0.826098	0.0871335	0.753281	0.00725873
1808.25	Orn	Ornithine	2.27462	3.60949e-08	0.977585	0.976541
1812.97	ArgNH3	Arginine, NH3	2.33132	1.69585e-08	1.1382	0.183694
1815.5	PR-MST	PR-MST	1.28879	0.0162777	0.883049	0.223815
1822.9	MetSulf	Methionine sulfone	12.2383	2.45954e-18	1.12867	0.207299
1841.32	dhAA	Dehydroascorbate	0.993402	0.85493	0.88517	0.363033
1843.04	FatA C14:0	Tetradecanoate	1.00629	0.783704	0.998162	0.933088
1855.49	Fru	Fructose	0.678818	0.078112	0.592888	0.00955122
1881.78	Glc	Glucose	0.778709	0.0262913	0.755731	0.00470728
1886.51	IndACN	Indole-3-acetonitrile	0.807743	0.132916	0.893398	0.476176
1890.61	PR-MST	PR-MST	0.659133	0.0187073	0.51206	5.56349e-05
1912.92	Lys	Lysine	1.07495	0.347371	1.07604	0.44112
1914.07	Tyramine	Tyramine	0.963515	0.568577	0.85323	0.0142234
1916.57	PR-MST	PR-MST	2.104	1.87932e-12	0.91589	0.208287
1925.32	MST	MST	1.02179	0.563563	0.840716	0.051712
1930.27	MST	MST	0.857931	0.000457741	0.800085	6.37871e-07
1932.07	Tyr	Tyrosine	0.788898	0.017317	1.02288	0.934014
1948.07	GalOH	Galactitol	1.0647	0.181785	0.799268	9.62932e-05
1954.82	Glucopyranose	Glucopyranose	0.943772	0.626637	0.87287	0.198459
1974.62	MST	MST	0.966734	0.687286	0.757483	0.00843199
1983.57	GalactonicA	Galactonate	1.08026	0.124907	0.774279	0.00107407
1990.17	OrnNAc	N-acetyl-Ornithine	1.90961	9.67589e-06	0.957272	0.912891
1999.58	MST	MST	1.67193	0.00239686	0.76273	0.000296336
2007.67	MST	MST	0.614349	0.0585926	0.42246	0.000821279
2015.78	MST	MST	0.911565	0.357608	0.943759	0.487804
2018.03	MST	MST	0.856435	0.183851	0.572221	5.25199e-05
2040.33	FatA C16:0	Hexadecanoate	0.961516	0.0145291	0.973839	0.0222246
2057.07	MST	MST	1.49251	1.81929e-05	0.765697	0.00980434
2057.6	MST	MST	1.19137	0.273784	0.78722	0.219373
2075.71	MST	MST	3.30672	0.000154114	1.17033	0.636593
2084.71	Ino	myo-Inositol	1.02393	0.496824	0.790446	0.000401505
2096.43	MST	MST	1.06611	0.168777	0.860511	0.0505673
2119.22	MST	MST	0.917439	0.596806	0.770309	0.0280078
2126.29	MST	MST	1.04359	0.432442	0.760522	0.0291629
2154.51	MST	MST	1.2316	0.00300077	0.808376	0.0157658
2161.2	MST	MST	0.849946	0.654184	0.495598	0.00232667
2167.5	MST	MST	1.42588	0.00148916	1.10638	0.539794
2196.98	MST	MST	1.0907	0.239269	0.95544	0.510695
2208.17	FatA C18:2	Linoleate	0.810764	0.0744909	0.965344	0.583746
2215.72	FatA C18:3	Linolenate	0.809156	0.165131	0.921948	0.403959
2237.22	FatA C18:0	Stearate	1.1949	0.141578	0.99726	0.862541
2238.76	SinaA	Sinapate	0.941783	0.458856	0.702913	8.89407e-05
2252.31	Spd	Spermidine	1.07428	0.696297	1.05227	0.49385
2259.86	MST	MST	0.734539	0.000470049	0.771025	0.00444224
2284.96	Fru6P	Fructose 6-phosphate	2.05626	5.29455e-10	0.87968	0.102973
2288.16	Man6P	Mannose-6-phosphate	0.71443	0.00266217	0.985326	0.760906
2299.48	Glc6P	Glucose-6-phosphate	1.45111	1.88995e-06	0.893416	0.101807
2334.53	MST	MST	1.22842	0.00064041	0.821204	0.00372828
2353.8	MST	MST	1.09463	0.0230691	0.87838	0.0291686
2376.05	MST	MST	0.954405	0.766888	0.403402	0.000330986
2383.33	PR-MST	PR-MST	1.06397	0.488076	0.568828	0.000456854
2404.19	Ino1P	Inositol-1-phosphate	0.957708	0.441236	0.947489	0.200795
2425.86	SudiC6-C6	Sugar disaccharide	1.44756	7.03793e-05	0.807659	0.0505837
2463.37	MST	MST	0.979141	0.935884	0.791606	0.00680945
2477.09	SudiC6-C6	Sugar disaccharide	0.824872	0.610035	0.977306	0.583685
2511.35	SudiC6-C6	Sugar disaccharide	0.966671	0.709714	0.866949	0.0547536
2521.8	SudiC6-C6	Sugar disaccharide	1.00552	0.818653	0.828364	0.000506302
2568.16	NicAm	Nicotianamine	1.16058	0.908818	1.32565	0.00089367
2609.08	SudiC6-C6	Sugar disaccharide	0.961015	0.71465	0.915896	0.271535
2618.56	Suc	Sucrose	1.07523	0.26365	0.685145	9.00262e-05
2725.05	PR-MST	PR-MST	0.566836	0.00665657	0.593628	0.00428705
2727.7	Tre	Trehalose	1.24711	0.00483423	0.823917	0.0355464
2730.1	SudiC6-C6	Sugar disaccharide	0.953098	0.50922	0.883739	0.078473
2741.53	SudiC6-C6	Sugar disaccharide	0.948013	0.982432	0.727124	0.0239334
2745.91	MST	MST	0.99368	0.981606	0.862379	0.133358
2751.83	SudiC6-C6	Sugar disaccharide	1.11046	0.135737	0.735648	0.0566967
2764.12	podiC6-C6	polyol	1.33998	0.0149518	0.458612	7.42826e-05
2771.56	MST	MST	1.0776	0.309966	1.14351	0.207494
2829.74	FatA C24:0	Tetracosanoate	1.00977	0.795102	1.02316	0.728658
2902.53	SudiC6-C6	Sugar disaccharide	1.22028	0.00831848	0.986591	0.915193
2931.96	MST	MST	0.751351	0.165269	0.608917	0.0055759
2979.49	Galactinol	Galactinol	0.926398	0.23945	0.764756	0.00058801
3027.97	FatA	Fatty acid	0.959061	0.763022	0.976336	0.85799
3049.45	A5P	Adenosine-5-monophosphate	0.966975	0.898128	0.943019	0.753967
3088.99	MST	MST	0.336369	1.06321e-12	0.628889	4.25445e-06
3112.88	MST	MST	0.797074	0.0414397	0.896307	0.293125
3151.13	a-Tocop	alpha-Tocopherol	1.75373	3.01023e-05	1.4398	0.00219923
3181.67	Chol	Cholesterol	0.966882	0.803602	1.04075	0.526219
3292.78	Camp	Campesterol	0.941906	0.47688	0.979554	0.768367
3364.66	Raf	Raffinose	0.8619	0.258804	0.676334	0.00173681
3375.63	b-Sito	beta-Sitosterol	0.934622	0.39549	0.948238	0.439297
