# Supplementary material for: Unbiased characterization of genotype-dependent metabolic regulations by metabolomic approach in Arabidopsis thaliana
Source: BMC Syst Biol. 2007 Nov 21;1:53. doi: 10.1186/1752-0509-1-53 (PMC2233643; doi:10.1186/1752-0509-1-53)
Supplement: Additional file 6 — Data matrix used in the present study. Normalized data matrix of peak areas of extracted MS spectra for 50 individual plants (17 × WT, 13 × mto1, and 20 × tt4). [file 1752-0509-1-53-S6.xls]

## Sheet: Kusano_etal_DataMatrix171
Additional data file 6. Normalized data matrix of peak areas of extracted MS spectra for 50 individual plants (17 × WT, 13 × mto1, and 20 × tt4).
The peak area was normalized by the sample weight and a constant amount of the representative internal standard compound ([13C4]-hexadecanoic acid).
Abbreviation: WT, wild-type (Col-0).
Retention index	Abbreviations for metabolite name	Metabolites	Col0-#1	Col0-#2	Col0-#3	Col0-#4	Col0-#5	Col0-#6	Col0-#7	Col0-#8	Col0-#9	Col0-#10	Col0-#11	Col0-#12	Col0-#13	Col0-#14	Col0-#15	Col0-#16	Col0-#17	tt4-#1	tt4-#2	tt4-#3	tt4-#4	tt4-#5	tt4-#6	tt4-#7	tt4-#8	tt4-#9	tt4-#10	tt4-#11	tt4-#12	tt4-#13	tt4-#14	tt4-#15	tt4-#16	tt4-#17	tt4-#18	tt4-#19	tt4-#20	mto1-#1	mto1-#2	mto1-#3	mto1-#4	mto1-#5	mto1-#6	mto1-#7	mto1-#8	mto1-#9	mto1-#10
1046	PR_MST_1045.51_	PR-MST	107.781	135.821	208.664	208.074	153.962	185.855	204.34	146.255	116.1	171.943	196.988	102.527	188.609	97.3841	128.745	122.957	146.705	139.107	228.922	101.502	183.758	189.551	120.633	193.01	120.532	143.711	172.28	148.335	215.018	123.364	102.848	111.804	219.13	102.365	144.476	102.481	164.532	113.973	185.195	138.854	162.255	119.68	114.662	152.52	81.5744	81.083	89.3075
1047	1047.38_LacA_2TMS	Lactate	170.797	137.26	270.301	146.309	274.125	190.239	152.067	175.069	106.826	125.814	146.641	117.048	113.386	68.6859	130.024	109.745	70.7637	80.9303	109.887	48.7523	85.0615	80.6174	90.211	66.9206	72.616	118.335	112.431	134.36	102.945	124.983	112.673	103.977	121.036	103.701	69.172	83.7668	71.6605	87.2552	102.001	194.563	127.531	105.653	201.095	104.773	100.707	114.331	202.665
1066	1065.63_CONT-MST_1064	MST	17.7298	7.7613	18.1139	12.5255	18.3638	12.5119	24.1845	17.579	16.2858	22.1995	18.2115	14.277	12.1149	9.4264	18.2528	15.0065	13.9748	9.2024	17.6588	4.5474	3.7674	11.6739	9.0313	11.9125	2.8082	12.6788	11.6921	8.9442	4.2907	10.2029	6.4151	7.6125	2.7885	8.2223	11.2847	3.7008	12.793	12.3944	17.0012	11.1979	10.6379	17.9728	15.3605	14.2148	15.2637	9.8226	12.3099
1096	1096.02_Ala_2TMS	Alanine	202.219	179.919	203.688	381.907	265.404	370.898	125.671	285.217	295.771	273.579	372.92	533.544	29.4208	280.864	185.423	357.264	246.721	329.394	241.105	255.531	183.097	271.906	271.688	233.717	200.249	292.536	309.979	286.405	142.239	285.383	360.856	402.563	229.578	404.637	230.048	202.319	77.2157	229.873	165.155	308.652	238.467	284.744	307.748	240.703	219.223	253.411	283.344
1104	PR_MST_1104.06_	PR-MST	84.5683	88.5931	52.8559	58.1682	62.019	66.6003	61.5587	79.6831	78.92	66.1957	58.0986	82.7001	50.9323	90.1893	72.2836	84.5474	73.7839	65.4808	52.237	94.2565	91.6378	64.4921	87.7484	64.8074	96.0429	68.9152	73.779	78.0568	63.5459	70.6014	75.2151	72.5627	73.3879	80.4408	69.2048	79.4954	63.0296	69.5998	47.4462	73.5341	52.0084	63.5211	61.2748	52.9015	70.1758	82.7287	78.2781
1111	1111.10_HA_3TMS	Hydroxylamine	43.4974	38.5677	33.2777	31.087	37.8242	38.8612	27.644	35.4173	32.1827	32.3878	34.0328	37.2972	19.5112	33.9488	43.9266	40.526	41.3934	36.8911	33.8367	39.5535	37.7331	28.7737	43.2512	47.7871	29.6084	25.6586	42.4907	41.7023	30.4022	31.4206	27.5176	35.9292	42.6143	37.6128	45.8006	34.4503	41.8233	45.3461	34.1271	39.7431	37.6483	30.064	37.9669	39.8946	35.0621	37.7909	36.9049
1124	PR_MST_1124.07_	PR-MST	10.834	11.2327	15.1666	16.2499	14.1895	14.6259	14.9486	12.977	12.3815	13.754	14.7819	13.4675	15.2458	12.0201	14.456	11.1032	13.1567	13.5903	16.7032	11.5914	13.1171	14.7421	9.2793	13.1025	13.1871	14.636	12.591	11.8134	12.3	11.9114	13.1071	11.1654	12.5204	10.0904	14.8913	10.9149	10.1233	13.7858	12.2402	13.4545	12.4583	15.0889	16.1269	12.9427	11.4849	12.8049	13.4054
1135	1135.34_Duracil_2TMS	Dihydrouracil	24.6657	34.4495	42.5646	38.5069	35.9023	41.0167	35.2875	30.1879	34.2341	23.2215	32.6183	25.8907	35.8768	26.5563	30.091	28.1796	36.1225	31.7012	39.4103	32.6716	42.4648	32.0237	24.7801	39.733	35.0516	34.0066	32.5661	35.0609	45.762	34.3438	26.0823	26.9249	47.894	24.589	31.1788	25.1969	36.0723	25.0388	33.3166	34.2704	30.4355	22.9195	23.0164	28.3539	20.6444	19.8671	20.6037
1140	PR_MST_1140.16_	PR-MST	77.1588	110.812	98.6534	83.0853	120.069	77.1897	67.4187	61.984	57.2021	90.8254	85.7863	74.8647	85.0315	115.533	61.7429	70.9046	61.6834	71.2497	90.1473	102.366	96.1367	74.7464	95.9906	99.9969	70.0563	91.1249	55.3951	67.374	150.043	66.0361	95.1305	105.647	166.014	76.0109	103.974	82.293	82.6116	76.5756	62.431	60.9819	76.6439	68.3481	60.9674	78.7187	83.8302	76.4194	61.7143
1170	PR_MST_1169.65_	PR-MST	85.8996	124.318	237.091	250.797	174.018	206.009	236.175	143.234	104.505	198.45	226.5	74.1658	199.904	81.6099	111.076	115.615	143.653	135.362	275.716	73.7066	176.603	214.415	106.112	222.201	88.1636	151.483	179.064	141.546	245.901	120.346	78.9538	91.9346	261.836	90.1733	143.867	72.1491	174.239	104.277	222.387	128.593	185.518	114.134	92.3507	172.675	67.8974	56.9264	63.5453
1195	PR_MST_1195.21_	PR-MST	8.5854	23.4002	18.1472	10.9282	16.3003	11.4907	9.4359	5.342	2.8076	15.5436	12.5881	7.1424	21.1942	17.3138	3.961	8.0287	3.5928	10.0096	18.128	22.692	26.327	11.5436	17.502	16.629	11.0519	20.3006	4.2211	8.1026	56.1437	4.979	14.9977	16.6976	49.0098	10.3919	15.4028	12.4789	16.9339	6.6872	8.0401	4.5782	17.0811	6.7368	5.1058	11.6707	9.669	11.2574	8.841
1209	1209.32_Val_2TMS	Valine	64.1615	44.8402	69.5186	84.8112	76.2912	81.9802	62.4818	69.9602	70.9133	75.26	84.7592	75.9052	38.2681	64.546	73.6844	86.1634	74.5144	81.7574	78.2001	57.9094	47.5066	74.6354	72.3241	73.066	54.6768	76.9866	78.3342	80.4932	46.7726	84.0575	71.3537	71.0395	44.874	86.5774	72.6605	62.2952	54.6329	74.9163	60.1357	72.2158	62.7753	68.4699	74.6123	74.3807	68.5449	69.7077	70.4752
1229	PR_MST_1228.96_	PR-MST	244.452	119.777	256.097	234.414	201.422	222.294	278.305	251.613	212.398	256.269	213.462	279.759	148.254	197.546	271.682	222.658	187.759	200.429	221.041	114.267	77.95	167.785	144.329	144.653	141.36	178.999	142.399	157.595	52.7877	157.803	138.854	118.995	59.6058	137.822	170.141	110.64	82.7798	214.553	148.872	204.225	192.19	224.771	238.249	175.476	200.17	243.004	219.717
1252	1252.10_Urea_2TMS	Urea	4.2027	5.9268	39.2559	33.2102	31.1105	29.8999	38.5686	34.6848	31.3742	37.9732	30.9766	3.931	5.9314	38.508	35.4343	2.9246	23.4836	32.6124	1.7979	24.1523	19.0744	0.63027	23.5954	26.3736	5.5403	1.6913	27.4653	26.7117	15.6978	27.7759	33.8033	28.4737	4.1054	26.3298	29.8942	23.9303	2.3627	27.7544	26.162	26.34	0.65931	33.7913	30.6926	0.035628	32.5055	24.2352	0.33044
1263	1262.51_EA_3TMS	Ethanolamine	29.6861	21.8847	51.0036	29.222	31.6487	34.2262	35.8294	27.9567	32.8655	38.3273	32.4979	29.5692	24.0207	38.4919	39.7831	48.1191	24.4651	48.7473	43.488	28.4586	21.5178	33.4758	51.6656	43.6185	27.548	36.1338	35.4334	48.3671	20.1626	43.4798	38.2963	33.4624	20.8657	40.122	34.8706	34.7209	33.748	48.0829	29.158	43.2625	42.6169	42.6289	42.1611	35.5887	37.8721	37.3866	40.1095
1264	1264.35_P_3TMS	Phosphate	1724.84	1145.04	2643.65	2272.97	2075.8	2940.31	2661.38	2459	3258.5	2433.97	1822	2369.66	1476.54	2682.42	2531.11	2047.16	2453.12	2916.05	4022.63	3571.89	2895.98	3889.53	3309.91	3938.92	2561.93	4351.29	3035.86	3116.99	3324.06	2815.83	3237.72	2934.43	2019.75	3307.33	2744.87	2720.68	3483.48	2682.18	2410.23	3058.31	3558.03	2381.16	2937.35	3688.22	2592.9	3227.56	3783.42
1287	1287.00_Ile_2TMS	Isoleucine	33.8425	26.689	37.2983	48.6855	43.7825	51.8798	36.7444	40.1602	42.8621	42.7569	44.1806	41.1675	25.4643	37.4583	45.9521	50.9388	45.4874	51.7507	47.8331	38.8068	29.8115	47.7175	43.3765	45.8277	35.2222	49.9986	50.9012	54.8206	30.6113	54.3902	47.4207	40.5909	26.557	54.2787	46.3148	38.939	34.0322	55.8567	37.4242	42.9323	40.6937	42.4327	49.9404	48.7787	51.2514	51.0816	48.1257
1295	1294.99_Pro_2TMS	Proline	893.414	436.022	696.057	673.927	531.652	781.102	901.869	864.661	1038.99	662.244	515.78	761.126	341.861	875.21	869.839	951.437	911.372	839.881	606.077	626.436	441.768	765.465	868.816	628.204	606.099	649.819	913.736	827.495	232.558	903.516	714.946	700.399	185.122	941.845	649.408	759.231	542.747	911.243	596.48	945.336	594.953	813.669	949.136	791.85	786.654	833.993	856.983
1296	1296.19_M_2TMS	Maleiate	69.5046	48.6835	82.7915	77.7743	70.5809	71.172	91.7812	76.6201	81.4263	79.8051	72.1063	67.02	44.5404	65.9113	81.0468	74.8492	79.6074	74.8779	68.4656	52.6702	45.0866	61.4308	63.9401	67.7101	51.9359	67.5221	73.857	67.2479	43.8911	73.4503	64.0428	54.6192	44.3492	67.6438	72.3728	56.3083	54.0093	85.8125	64.6966	84.9844	65.8183	81.2782	87.5854	78.253	68.7581	68.7036	69.5261
1301	1301.49_Gly_3TMS	Glycine	453.172	170.236	240.47	203.724	306.361	271.329	297.11	435.111	300.501	319.9	473.022	437.918	145.47	258.3	338.004	367.841	360.683	235.578	345.901	204.859	186.278	337.096	222.235	291.342	250.14	363.023	311.013	338.847	151.812	240.79	276.448	215.973	132.653	316.622	189.469	278.067	303.498	384.573	304.217	357.92	370.172	257.379	246.828	451.199	247.757	410.521	345.996
1306	1305.56_SucA_2TMS	Succinate	895.276	495.791	815.686	846.029	818.283	889.563	875.761	914.044	794.304	835.802	808.081	952.49	532.923	738.981	888.587	865.538	876.216	876.37	884.498	634.363	478.068	915.111	885.598	833.041	610.928	911.999	895.53	945.133	495.122	913.585	874.07	905.304	413.793	922.105	848.358	754.826	842.536	880.659	750.493	947.086	855.649	854.321	909.102	865.503	835.775	962.187	940.865
1319	1319.32_GlycA_3TMS	Glycerate	102.892	60.7218	151.14	137.486	110.915	148.253	159.923	130.171	134.141	145.002	120.132	135.354	69.9574	110.924	148.036	108.89	104.655	122.57	163.109	81.4998	60.8628	138.221	97.9068	106.563	76.1948	133.98	96.5831	105.105	45.8352	99.8203	93.9913	68.8677	37.7923	99.3343	104.102	70.62	63.7983	155.552	102.7	157.297	143.088	143.287	170.691	139.476	114.59	143.336	169.751
1330	1330.49_MST_1358.9	MST	32.7022	49.5678	49.0562	42.7999	54.6872	39.3006	36.0918	30.8504	27.7234	48.1258	43.6185	39.0097	50.0189	51.1023	31.1398	33.8113	31.3032	38.9212	51.4917	54.3137	54.1056	44.7232	50.5644	52.7277	42.404	59.4834	31.1353	38.8046	75.9814	34.8027	55.5725	56.1762	85.5306	43.3739	58.7195	47.4381	49.3479	42.4539	36.0307	35.0422	56.1509	43.2	38.7851	51.6342	48.2214	47.7271	42.5353
1332	1331.93_Ura_2TMS	Uracil	2.7612	2.4793	5.1482	4.246	4.0867	4.0731	3.7829	4.0661	4.2657	3.5808	3.8923	3.4369	3.9444	3.0815	4.2842	3.9294	4.956	4.4605	4.7953	3.3866	3.1532	3.9519	4.4104	5.4922	3.2548	4.7494	4.9812	3.9155	3.1321	6.4865	4.1993	3.4894	4.3	4.3098	4.5648	3.4779	4.3067	2.757	1.9318	2.632	2.2758	2.0285	1.6195	2.331	1.6296	1.1811	1.0843
1343	1342.76_FumA_2TMS	Fumarate	799.815	436.387	947.626	871.975	665.463	712.657	964.388	902.016	698.798	828.083	854.818	894.21	428.052	568.056	753.662	700.279	842.719	757.456	705.384	419.811	283.215	659.197	540.938	510.403	419.499	656.404	676.066	769.988	221.668	681.515	552.746	447.344	323.205	705.657	807.674	452.472	459.175	1023.28	699.043	1074.03	874.302	976.947	1227	852.242	876.979	1135.54	1010.54
1351	1351.23_Ser_3TMS	Serine	2308.18	1598.34	2090.55	2156.67	1997.78	2211.76	1958.65	2429.46	2329.83	1944.6	1820.06	2359.46	1514.98	2340.65	2366.72	2081.04	2242.57	2222.16	2137.87	1980.78	1489.02	2142.45	2172.73	2109.37	1908.9	2337.59	2251.63	2160.24	1484.2	2398.53	2256.19	2207.64	1099.49	2402.67	2056.18	2183.57	1907.87	2260.23	1623.97	2241.76	1897.92	2077.58	2107.88	2010.75	2219.23	2596.83	2133.54
1357	1357.07_Ala_3TMS	Alanine	95.1397	36.3215	116.746	149.958	113.641	116.028	94.5112	80.7915	75.5185	121.001	225.028	97.6256	54.7916	61.0999	81.384	78.2567	91.814	86.8801	139.436	42.125	41.1215	112.544	74.4809	120.199	31.8041	96.0375	130.58	77.0233	47.0255	78.4496	73.8497	82.2191	68.4787	95.6141	93.1356	43.5106	78.9491	77.5373	101.889	76.4085	91.5487	72.2109	68.9854	101.412	51.9146	44.2674	49.9096
1364	PR_MST_1363.63_	PR-MST	34.8607	19.368	34.6987	44.1381	40.7528	36.8542	37.6397	36.0846	30.9243	44.7644	36.475	36.101	26.3801	32.9337	47.7178	34.2519	39.5283	38.8477	42.9427	26.9808	17.8156	40.496	25.432	31.9258	27.1711	41.0624	33.0477	35.7501	19.4618	39.157	39.3563	29.5034	16.0953	33.1631	51.2043	33.1938	28.3098	46.8895	43.0093	37.708	46.6405	44.1823	49.4633	47.8705	44.031	42.3454	45.235
1364	1363.84_PIP_2TMS	Pipecolate	2.2895	1.0947	3.6785	1.5927	0.44305	3.4915	3.7876	2.4915	3.3548	2.0391	1.5759	1.8496	1.1583	3.5281	2.9084	6.1932	1.8274	3.1539	4.2375	1.208	0.871	1.1309	4.3233	1.7215	1.5653	1.8559	2.0736	2.4397	0.87781	2.9437	0.78047	1.1136	0.62465	1.3708	0.93649	1.6361	0.75189	0.71298	0.2209	1.1504	1.7628	1.1713	1.0308	1.2523	0.040048	0.65251	2.7296
1366	1365.99_MST_1376.5	MST	9.2514	4.9491	6.8874	13.4769	8.0793	10.8683	7.3536	7.4005	7.4372	8.0966	19.5048	14.8471	6.6808	9.8716	9.7508	9.8297	7.7523	6.5363	6.682	5.8142	5.201	7.5409	5.8579	6.6091	5.9041	6.7529	8.9067	6.4006	4.2802	6.5781	7.9471	8.7434	6.1846	10.9643	6.7738	7.423	6.1926	7.9687	6.4541	7.3139	6.0319	7.0796	6.7503	6.5883	6.7127	9.9961	6.2066
1370	1370.40_ThrAL_2TMS	Threonic acid-1,4-lactone	60.8768	38.684	65.4261	61.5393	60.6245	70.2021	65.0407	61.6886	60.1169	73.5707	61.2091	64.3666	41.3036	50.2785	73.0864	74.2271	57.4674	55.6799	57.9019	37.8537	27.8077	47.4482	52.452	51.9476	39.4203	53.0549	47.4644	54.3131	30.3061	54.5233	41.7718	43.1373	26.5816	48.3012	46.8966	37.6517	37.6526	54.7763	42.8583	58.4551	50.197	55.6713	59.5955	54.1941	54.9282	57.7831	52.5647
1376	1375.90_Thr_3TMS	Threonine	401.976	223.7	431.715	412.788	415.229	409.153	461.612	439.148	388.343	420.155	390.637	385.618	237.22	398.427	443.452	438.115	400.543	444.604	434.798	276.745	194.416	399.004	390.396	423.265	267.438	397.576	417.937	393.202	186.49	436.168	334.942	350.774	173.887	462.004	412.765	322.201	324.649	363.277	253.976	310.053	285.523	309.088	320.965	376.19	289.883	302.891	317.486
1390	PR_MST_1389.90_	PR-MST	75.8936	30.3758	59.1773	63.692	56.2883	64.6041	64.4753	65.1057	54.1138	65.6869	62.3461	82.7122	38.4326	51.5174	90.3184	73.8538	62.3388	64.4061	68.5816	40.931	27.8675	60.9388	54.0301	56.8091	46.2105	56.3943	60.3182	68.6109	25.6919	60.5051	55.4219	47.8107	22.6113	59.6977	62.7112	50.5382	58.2356	98.1988	70.6403	84.0265	84.8512	78.7699	98.0609	85.3353	69.8242	89.5637	103.133
1403	PR_MST_1403.00_	PR-MST	9.7451	6.6967	8.9523	11.1587	8.3065	10.7417	10.2238	10.7285	8.7124	9.8141	8.0086	10.9457	4.7816	9.0459	11.6204	13.4619	9.8898	9.7715	9.3169	7.8613	6.4476	8.9703	9.6539	8.8939	8.3509	7.8556	8.7377	10.0572	4.6556	8.7609	8.4169	8.9718	4.1453	9.7306	8.1109	9.1004	7.8461	23.291	17.5839	18.0861	20.2975	19.106	21.0955	20.0834	15.9855	19.3741	22.5478
1419	PR_MST_1419.39_	PR-MST	13.8711	7.4568	13.8663	13.4663	13.9831	11.395	16.7278	14.273	12.294	13.0092	20.0388	13.2386	6.7569	7.4112	12.9517	15.458	11.351	10.982	16.4663	4.0503	3.2557	9.7592	8.4278	13.3616	4.0717	9.0815	10.9679	9.1153	4.3377	9.9632	6.8889	7.9522	4.0499	9.1315	8.5782	6.2128	13.8583	8.7488	8.7643	6.724	7.4902	7.2437	7.2565	10.0246	5.9175	5.5146	5.8455
1422	1422.34_b-Ala_3TMS	beta-Alanine	42.671	23.7008	49.1443	45.8338	44.1981	47.5145	45.7202	48.3646	42.8206	49.5409	47.8332	44.5523	24.2617	38.4215	44.461	56.4007	43.8264	48.0103	48.587	30.4736	21.0221	42.3084	44.0445	41.9307	28.7763	44.8913	44.9181	44.4607	23.9034	50.4769	38.0127	42.6058	22.3917	48.1195	45.0318	38.1492	35.991	56.4657	41.9505	53.1342	48.6124	48.8281	55.6259	57.2151	50.1841	58.0615	53.7784
1433	1433.31_Threose_3TMS	Threose	35.3551	16.2471	34.6812	32.0273	31.9477	39.0205	36.1066	35.6153	30.576	39.7362	11.0002	43.7308	21.8069	27.3811	32.3826	46.3268	31.568	35.3447	32.9257	15.1693	11.869	31.6167	30.0075	25.037	16.4298	36.8714	25.4508	36.5479	14.4745	32.8305	25.2682	27.8731	14.5166	31.3002	32.0944	23.9231	16.9864	9.2168	12.7569	26.5043	25.7975	30.1538	31.468	17.3897	32.9773	26.9552	25.0608
1439	1439.46_hSer_3TMS	Homoserine	7.6096	5.1288	8.7802	7.2246	8.5052	7.3425	7.6878	9.6906	10.0963	7.872	7.6139	8.4953	5.3009	7.3268	9.9412	8.4797	8.6313	7.8292	8.0334	5.0756	4.8434	7.5605	8.7241	8.4441	5.7977	7.4808	7.7463	7.3732	4.8339	8.0041	7.6272	6.7112	5.0024	7.6491	7.4163	6.8131	7.0441	12.7084	9.2307	12.3798	10.1486	11.9091	10.314	10.5841	9.3932	9.9352	11.699
1441	PR_MST_1441.29_	PR-MST	8.3194	7.7292	11.6655	8.2994	8.6181	9.8964	7.7098	9.397	8.8719	10.5398	8.6589	8.9331	6.4939	10.0792	10.1738	11.1772	8.4317	10.7015	10.1302	7.8428	7.5585	8.5654	10.2117	9.9178	8.6329	8.9781	8.2367	10.2545	7.8666	8.4932	8.2228	8.0412	7.977	9.6413	8.3578	8.7063	8.4418	10.9769	8.1996	10.9024	11.8122	10.2064	10.86	10.0198	9.013	9.3025	10.0958
1452	1452.38_MST_1467.9	MST	124.635	123.619	135.633	194.524	225.038	264.839	143.669	226.084	266.636	149.252	352.695	293.508	123.664	245.256	363.624	228.055	260.406	216.572	273.23	211.856	170.008	251.117	265.865	309.108	152.927	280.868	358.721	274.19	148.123	366.029	303.17	246.22	119.564	384.69	267.001	263.039	367.38	620.634	389.176	531.106	404.813	349.899	368.79	478.019	360.314	492.099	443.471
1453	1453.38_OrnLm_2TMS	PR-MST	1.7699	0.33996	3.1898	6.028	2.7536	0.69568	3.1708	1.6673	0.95641	2.5471	6.3328	0.86726	3.0786	1.209	2.9974	1.2963	1.05	1.3723	2.4476	0.51629	0.28344	2.2665	0.19558	1.905	1.0402	1.9907	2.1382	1.021	3.4078	1.6735	0.79543	0.57582	1.5021	1.8398	2.2828	0.34782	3.2176	18.4617	9.7384	8.5791	7.7327	5.4584	5.5291	12.5597	4.3195	5.2832	7.3891
1463	1463.46_MST_1479.3	MST	26.3435	17.7771	49.3243	41.6047	34.1377	27.5379	39.2067	33.7735	27.6221	44.2905	39.3955	28.8495	32.335	24.8316	34.1999	27.7599	27.7804	28.5434	40.3758	20.0283	18.6461	31.8236	23.0835	23.837	24.6337	31.7385	27.5732	27.3541	22.9094	27.3581	26.162	21.1373	21.5644	24.8406	29.6067	21.6173	20.6016	38.0598	30.53	31.7683	36.952	39.5004	39.4687	34.402	31.3118	36.2732	37.2463
1465	1465.07_MST_1480.5	MST	287.768	169.155	393.784	348.851	276.002	330.013	410.838	354.649	329.454	363.64	315.576	340.916	181.975	256.429	389.77	249.198	275.497	275.023	313.193	141.464	110.154	236.125	180.147	183.767	181.052	262.08	210.081	186.302	84.5453	206.255	191.677	131.777	89.0606	188.512	211.721	129	107.338	311.535	196.31	296.111	289.085	293.28	298.774	239.604	232.526	297.155	289.118
1476	1475.89_MalA_3TMS	Malate	358.472	210.697	523.359	513.355	334.15	362.239	686.202	443.409	348.855	453.232	411.424	436.371	300.755	358.436	506.035	370.264	388.118	364.758	372.818	219.067	140.142	313.349	351.67	403.781	254.774	332.05	314.086	363.397	170.744	373.464	357.115	316.173	179.156	407.8	461.257	280.869	262.497	613.101	604.387	775.303	696.899	635.603	708.984	639.307	503.563	552.887	715.305
1484	1484.29_Threitol_4TMS	Threitol	7.6286	6.8015	7.8415	8.6806	7.7818	7.9796	9.1346	9.675	9.7162	8.3414	8.6753	7.5122	5.8117	7.8558	10.7501	8.8413	9.5327	8.0844	8.0676	6.6604	5.9631	7.5845	7.7294	7.2951	7.0448	6.4025	9.0245	8.3146	4.2118	7.8854	7.5819	7.0105	4.1296	8.2784	7.2205	7.282	6.9813	8.1659	6.4574	7.828	6.1244	8.55	8.531	6.3671	7.6137	6.7039	7.8244
1493	1492.64_Ery_4TMS	Erythritol	24.5072	15.5887	29.2792	23.9994	24.4456	25.8406	27.1358	25.1008	26.7167	27.7171	24.0045	24.9472	16.5564	25.7378	25.9142	24.8259	23.2473	26.9109	28.6929	16.4062	13.3194	22.1406	23.409	25.4302	15.4556	25.8627	25.0952	22.5268	14.4041	25.827	19.3952	22.554	12.7112	23.5692	24.8146	20.4464	18.4919	32.9394	26.6864	34.8972	28.0525	27.8648	27.9558	39.2614	24.3057	24.2845	32.2606
1499	1499.18_MST_1508.3	MST	208.865	115.082	313.639	323.626	352.416	306.622	254.554	262.269	291.82	338.462	463.492	241.212	182.654	194.49	339.036	319.636	310.972	288.881	359.807	150.716	152.917	320.214	303.234	369.007	127.336	339.001	364.721	285.568	181.519	394.33	271.561	253.228	155.249	356.762	367.579	304.493	396.74	390.613	316.495	337.758	363.723	295.247	259.995	433.989	300.629	260.196	247.907
1506	1506.41_SalA_2TMS	Salicylate	636.201	483.151	628.501	640.409	607.014	622.9	643.418	636.046	606.975	602.016	626.581	667.121	489.827	566.659	644.958	599.068	601.284	630.018	644.238	531.384	502.933	645.055	602.073	601.206	568.277	640.879	640.282	643.028	487.959	651.194	623.484	615.339	458.019	635.841	632.769	591.564	603.104	655.279	547.938	673.829	619.728	620.584	631.34	600.393	596.457	657.597	639.565
1510	1509.58_Asp_3TMS	Aspartate	1040.6	615.476	1111.37	1166.43	1043.12	1048.89	1090.38	1157.69	1158.49	1075.24	1010.23	993.339	611.645	1054.89	1089.31	1172.4	1112.63	1202.6	1109.93	746.082	520.88	986.188	1076.96	1103.03	710.614	1039.01	1023.21	1075.45	488.573	1115.31	816.692	852.707	516.112	1104.83	999.61	741.919	797.511	1097.25	853.928	1143.36	949.805	1106.35	1144.59	1015.83	973.295	1059.37	1164.05
1515	1515.27_Met_2TMS	Methionine	9.1897	5.7479	12.4406	9.9567	10.203	10.8741	10.276	10.7184	10.0476	10.3776	10.9615	11.3777	5.5068	8.3989	13.2085	12.6245	13.6487	12.1408	10.8497	8.3657	6.8181	11.698	10.934	11.8319	8.6138	11.3174	12.8826	11.9575	6.9532	13.7382	12.2399	10.6204	5.4862	12.3667	12.1134	12.1263	10.9334	405.048	266.412	292.363	238.727	361.117	392.269	285.414	379.443	369.01	426.249
1521	1521.20_pGlu_2TMS	Pyroglutamate	2812.4	1978.25	2601.6	2802.08	2571.37	2681.3	2535.82	3075.3	3304.97	2422.41	2756.66	3434.14	1728	2677.45	3010.16	3292.82	2967.49	2927.68	2750.85	2535.3	1975.16	2586.53	2958.12	2833.76	2584.99	2695.25	2903.43	2912.37	1838.79	3156.45	2914.8	3139.04	1735.99	3170.35	2611.95	3226.32	2540.36	2793.04	1996.71	2747.26	2298.68	2478.36	2596.12	2449.59	2523.62	2982.79	2729.49
1525	1525.05_GABA_3TMS	gamma-Amino-n-butyrate	81.343	57.0431	60.2969	71.87	56.2593	196.527	59.1784	84.1686	71.0547	76.5491	186.837	167.228	50.0943	60.5561	89.9372	329.12	62.6999	107.345	93.4143	75.4867	51.0782	106.868	88.881	81.6257	71.975	84.2043	120.661	92.2509	42.7728	101.716	165.129	152.162	85.0395	125.304	107.704	153.932	81.725	57.6796	54.4296	65.6048	52.4467	63.5376	65.046	66.8173	58.7524	69.2889	58.6188
1544	1543.85_ThrA_4TMS	Threonate	1438.97	874.287	1653.56	1524.16	1279.83	1537.98	1679.62	1610.82	1542.28	1561.1	1364.91	1630.17	891.43	1269.38	1705.16	1436.49	1299.33	1382.94	1383.84	802.785	589.718	1068.78	1111.12	1083.7	981.232	1235.29	1062.51	1126.88	457.679	1124.52	954.204	865.939	487.851	1076.61	1046.82	769.624	652.188	1361.1	939.36	1385.77	1292.73	1299.27	1349.36	1149.51	1198.16	1456.41	1309.27
1553	1553.23_MST_1566.3	MST	19.1117	14.8911	19.9488	23.5879	25.4671	26.4189	17.5896	23.5037	26.9479	21.3815	33.7611	27.9696	15.8064	20.9135	28.7714	33.7563	22.5743	26.0484	24.1636	21.0824	17.4227	24.2071	28.3043	28.1118	19.6904	26.6104	27.9078	27.0145	16.1792	31.0029	27.0959	29.5609	15.3969	32.732	26.9158	35.0953	30.6311	32.1137	21.0211	28.0773	26.2227	23.1841	23.064	31.1955	25.15	31.1436	26.2727
1565	1565.13_Ser_4TMS	Serine	58.8968	29.7301	104.067	89.9168	86.3456	76.1199	85.1914	71.1134	57.7731	85.7743	80.8388	45.8827	58.7597	51.8567	81.9381	48.6923	76.7513	61.3567	110.938	30.5541	29.3022	88.781	56.3705	94.4703	27.5949	77.4768	88.6964	56.7847	47.0807	66.4625	45.2415	46.1524	31.6522	64.4174	72.9025	43.4018	72.6624	83.3493	80.7204	59.2603	75.839	61.7092	51.5287	103.865	59.4244	50.9411	44.6412
1572	1571.87_MST_1585.2	MST	23.9033	17.5142	29.3832	23.3429	27.1521	28.3515	30.6594	29.8525	24.2327	30.5261	30.8595	27.8898	19.297	19.5418	29.773	33.1458	24.1848	23.7928	28.3797	17.4588	15.4231	22.012	23.281	26.7528	19.4	25.5217	23.5672	26.7317	12.5434	20.491	16.5955	19.5855	15.0212	24.7486	20.8254	17.4927	19.3882	23.2512	21.2465	24.3911	21.0133	26.2726	26.7929	25.9828	24.6154	24.8415	18.9503
1576	1575.83_MST_1588.3	MST	22.8977	18.3287	16.9499	28.5658	28.4143	37.1234	17.4615	30.1954	33.0227	22.7623	39.6583	35.4333	18.1988	23.1377	37.1002	39.7103	30.5817	33.7861	27.909	25.4288	22.1809	30.6178	34.4945	31.6109	24.8525	31.2318	34.6442	37.3242	21.1171	37.5928	34.6642	36.4074	19.2312	40.1348	29.0961	41.3776	36.7029	38.1203	24.2306	38.2207	29.8572	30.9866	31.7748	36.1201	33.2097	38.5802	33.1971
1586	1586.01_MST_1596.7	MST	29.1788	16.3742	73.7149	85.2116	117.652	61.9082	64.8084	67.9344	75.5347	91.6577	148.245	34.9988	33.3334	30.6898	82.3096	87.2084	75.7203	65.2803	92.6006	18.9853	23.9904	69.9628	61.3702	104.916	13.2847	81.7778	86.7735	57.2292	43.2735	96.279	46.0983	46.0439	34.1132	94.4639	87.1496	52.2149	81.6764	86.7891	68.9314	52.9345	70.9521	50.9186	42.6752	104.947	51.1423	32.3456	35.2077
1606	1605.98_Orn_3TMS	Ornithine	93.569	47.5236	92.446	113.407	141.504	74.6805	94.6018	80.2431	88.2618	101.684	177.137	81.9387	66.7534	78.0781	102.707	95.9039	85.6894	84.944	85.6334	54.33	32.6584	6.9993	77.0617	138.177	42.8579	92.716	78.2606	77.1303	55.1233	97.6124	62.9924	80.0013	59.5645	129.776	149.606	71.5881	136.213	254.324	184.584	150.326	169.069	79.9644	66.3408	217.664	112.046	195.577	119.707
1608	1607.94_Glu_3TMS	Glutamate	1084.93	576.587	832.952	864.298	807.441	933.963	833.942	1033.69	1023.54	876.354	833.441	1154.59	468.774	902.515	1001.83	1083.33	952.325	1053.75	778.177	712.855	474.571	813.577	925.049	779.53	682.497	882.879	890.01	978.462	359.279	1033.73	883.865	938.862	385.772	1026.45	866.132	813.447	683.509	952.721	599.158	975.134	791.179	948.539	1009.28	819.417	929.145	1134.91	1101.67
1618	PR_MST_1617.93_	PR-MST	127.626	84.3383	206.372	125.313	140.037	111.858	160.832	101.974	72.298	153.427	124.407	111.308	92.5135	147.374	84.3569	137.131	73.6939	104.922	140.819	69.5424	55.9058	104.208	124.818	132.063	54.4227	118.079	73.1031	79.6578	68.5362	78.8309	79.8747	116.203	62.3176	97.8307	124.459	81.4177	100.285	158.939	117.073	100.169	131.038	118.762	106.628	183.16	117.226	124.507	131.658
1625	1625.10_Phe_2TMS	Phenylalanine	34.9755	20.7159	33.4144	42.047	38.2747	44.7581	32.4758	36.6541	39.0108	37.8966	47.7465	46.1419	22.9157	32.9612	41.4151	52.5724	40.5413	41.2463	35.6984	26.644	19.7146	35.1077	37.7934	36.8917	25.3543	35.1864	41.5031	42.1625	22.4554	41.0563	35.4076	39.5358	25.745	46.0835	35.3812	35.027	32.3696	52.8677	36.2621	45.1045	37.3792	41.3625	42.9017	44.9175	41.3117	47.5296	41.372
1638	1637.78_sumoC5	Xylose	25.2984	13.6218	28.1658	22.6886	23.1724	23.4951	26.8569	25.8501	23.4628	26.7752	23.836	23.6197	13.6077	18.6918	25.1871	27.0539	25.367	25.8874	26.6427	16.7584	11.3987	24.7484	22.0102	21.7948	14.2901	24.2463	22.4322	24.2744	11.3119	22.4604	21.114	21.7627	10.8067	22.6491	23.155	17.7248	20.0847	26.6522	20.0143	22.7296	20.3838	24.2012	26.1333	22.4248	23.0511	23.0847	21.2196
1645	1644.99_sumoC5	Arabinose	16.6513	8.3475	14.8723	14.0026	15.2586	11.6675	14.8462	16.5713	12.0985	15.804	14.3994	14.961	9.2182	12.7079	14.5735	18.675	14.7112	13.4169	14.1109	7.92	5.1883	14.2438	12.6277	13.169	6.7085	11.9383	12.2483	12.4665	6.6763	12.8536	10.4135	13.1918	6.9241	13.354	14.9188	10.1225	12.4836	17.3984	16.7154	15.0371	14.6455	18.0296	18.1687	18.133	17.942	15.9412	17.2271
1656	1656.09_hCys_3TMS	Homocysteine	0.303	0.20177	0.4625	0.26672	0.32497	0.52255	0.21217	0.2601	0.22379	0.21222	0.32534	0.46688	0.16338	0.26349	0.42846	0.31461	0.41785	0.29617	0.29398	0.30255	0.31047	0.34007	0.3575	0.27818	0.25242	0.2954	0.35526	0.31068	0.28993	0.28845	0.32642	0.23907	0.28923	0.38976	0.26789	0.51234	0.2436	16.7945	10.4072	12.8961	12.1359	11.8103	15.1195	14.2897	13.5395	15.6862	16.0499
1663	1662.57_Asn_3TMS	Asparagine	642.309	373.811	421.559	495.615	553.7	569.823	450.504	699.529	690.356	485.251	690.857	857.085	295.321	562.407	719.424	988.933	578.165	627.527	481.979	507.989	341.488	548.792	690.862	509.03	475.59	499.045	594.299	637.06	281.667	703.4	662.961	777.708	228.932	760.872	502.315	864.68	558.907	819.806	453.575	749.919	509.212	623.269	719.061	684.759	679.451	942.719	881.531
1672	1672.18_sumoC5	Ribose	12.7577	7.7809	13.1632	12.2696	12.4362	12.9459	13.3398	14.0287	12.4422	13.6499	12.4236	14.6585	8.4936	10.7386	16.8221	13.609	11.7903	14.0474	13.4974	8.1619	6.4562	11.3593	11.3246	12.5878	8.2585	12.2373	12.1594	13.2268	5.932	12.4474	11.0671	9.8861	5.8877	12.5377	12.5492	9.8116	10.3939	14.3523	12.0473	16.2951	13.4059	14.2443	16.1128	14.4913	15.0116	15.3199	17.1354
1680	1679.77_MST_1688.6	MST	20.4358	15.3186	21.4513	26.1825	27.7479	24.5758	20.0651	25.7168	28.1285	21.2332	38.6619	31.9717	13.7705	21.4396	28.922	37.8353	22.4017	27.893	27.9857	21.1247	16.8955	25.1942	28.8234	31.3708	23.1219	25.4941	27.5631	28.1669	15.7713	31.083	28.6583	31.9954	15.4045	36.1001	24.6204	37.3562	26.787	26.7898	17.2972	23.7239	22.2862	20.2262	22.6611	30.5571	21.3439	28.1413	25.0345
1683	PR_MST_1682.72_	PR-MST	4.6711	3.3794	6.511	5.036	4.9702	5.4384	5.7379	4.7031	4.7324	5.6509	4.2595	4.8633	3.3121	5.3442	5.2259	5.4449	4.1759	5.5751	6.3095	3.9253	2.958	4.8426	4.6082	4.8997	3.9916	5.4467	4.752	4.1816	2.4324	5.3716	3.5658	4.261	2.3977	3.9741	5.2685	4.2349	3.5095	6.4656	6.2523	6.841	6.4195	5.9531	6.309	7.9055	4.7934	4.9282	6.3579
1684	PR_MST_1683.9_	PR-MST	65.1763	41.0506	65.3643	61.0134	55.4184	61.1815	58.7435	70.3165	67.9748	54.6907	55.7045	78.2083	34.9888	62.1058	80.6314	80.2211	52.5162	70.9585	61.8882	44.4062	29.734	50.523	62.2346	47.8379	46.5318	51.6124	51.6001	59.4231	25.6261	58.1828	57.5571	62.5079	27.3796	62.8661	48.2679	63.0384	37.8476	58.5508	44.038	76.2238	50.6438	60.6612	67.2198	55.9202	51.6859	64.4256	67.4063
1695	1694.97_Glu1,6An_3TMS	1,6-anhydro-Glucose	15.0165	9.4633	15.557	19.1107	16.2802	18.1538	14.5764	17.9576	17.119	15.4234	16.3455	21.2838	10.2819	14.2344	20.133	20.4223	17.9022	18.4078	17.3699	12.97	9.0355	15.8771	14.2451	16.2605	11.9118	18.5634	16.0421	17.9306	9.1206	19.6397	17.8645	14.9395	8.4431	18.6442	18.5384	14.5564	14.5352	21.1705	17.4096	19.4995	20.5531	19.0206	20.3066	20.1578	19.5229	19.1979	20.1829
1706	1705.88_Gly2P_4TMS	Glycerol-2-phosphate	0.4022	0.44737	0.74706	1.2843	0.54264	1.1863	0.27941	0.70953	0.63515	0.38329	0.58172	0.91781	0.52273	0.59588	1.371	0.5088	0.38413	1.35	1.2062	1.5314	1.2355	1.0524	0.47061	0.61168	1.7465	1.3545	0.57203	1.3465	0.99868	1.3904	1.3754	0.69404	0.75988	1.1745	0.81652	1.3039	0.48182	0.52996	0.30548	1.2003	0.96619	0.6306	1.2834	0.55192	0.78765	0.92916	1.0591
1709	PR_MST_1709.3_	PR-MST	47.8451	29.9251	65.2343	55.4396	48.6558	49.9386	48.6412	49.8117	46.8108	48.3068	42.3003	59.9737	28.9556	43.2168	70.5075	47.5472	35.8987	50.6403	54.5901	31.1571	22.5945	33.6935	34.8315	28.8489	33.1895	46.2206	34.4814	39.2019	15.9551	42.4712	34.4062	31.466	19.5532	39.9517	38.5463	32.3058	20.2068	48.0885	35.6709	60.7851	51.2073	50.9387	55.4126	39.7482	44.6518	52.6493	56.914
1716	1715.86_MST_1795.4	MST	66.6578	31.488	69.0827	54.9838	65.724	55.1382	57.8598	61.7254	51.9354	55.3265	54.4357	53.4281	32.5893	42.9798	70.4219	70.1086	50.6015	55.021	57.6678	26.1152	16.8051	40.6954	50.1963	44.1234	29.0119	50.6283	51.6642	58.809	20.7131	59.9658	49.8979	47.2163	25.7222	58.0771	56.1112	44.8491	44.3086	61.5248	50.3513	65.5813	57.722	56.8275	63.1819	61.4892	50.5552	51.42	64.8384
1720	PR_MST_1720.46_	PR-MST	16.1788	7.1569	17.6998	15.1369	15.9138	14.7833	13.2496	14.5321	12.3761	12.7584	14.2579	13.3513	8.3189	9.2099	17.5312	15.5619	11.8703	14.448	14.6613	6.9703	5	11.376	10.9487	10.2123	7.6871	13.9729	12.6297	14.509	5.96	16.1727	13.8998	11.5848	7.1556	14.6118	14.9083	10.6703	10.5942	15.9095	11.9607	16.3821	16.8517	14.3143	16.6272	15.893	13.8287	14.1574	18.182
1727	1727.46_MST_1744.8	MST	38.0837	20.201	40.73	33.4989	40.1939	36.0461	45.7548	42.8357	35.7408	46.4801	40.5609	36.1961	25.3645	30.6844	36.7074	39.6546	37.8275	33.14	35.6041	20.138	15.3139	33.7267	36.2007	41.6479	21.0193	36.0015	36.7946	33.6286	16.5716	28.6468	24.699	31.6147	18.0618	33.9141	34.1309	24.4423	33.5443	40.1958	34.9913	31.2845	31.3645	36.6844	32.071	37.6976	34.5532	36.2389	27.8609
1733	1733.29_MST_1743.2	MST	52.0952	35.6536	15.4749	18.1451	13.4705	50.7844	16.1531	51.2677	49.123	15.9152	16.089	54.7776	9.6053	50.4717	60.1924	54.0592	41.2356	53.1952	14.1442	45.1935	22.1478	33.4598	48.1535	12.1668	46.1189	14.219	38.5843	55.247	6.4038	24.95	55.2474	48.6907	7.763	53.8717	13.065	47.7582	11.7891	65.3593	11.4731	60.6394	12.2305	49.2213	67.1278	13.0753	47.654	68.8838	50.6247
1737	1737.17_Put_4TMS	Putrescine	422.759	230.399	388.077	441.963	447.155	415.05	369.757	389.213	321.221	418.885	411.748	428.233	256.731	318.334	418.513	429.341	384.009	349.389	379.779	253.5	192.103	419.467	381.188	376.296	240.468	379.818	389.79	394.894	208.346	418.024	351.972	418.183	196.557	421.474	395.272	347.874	443.255	431.209	378.726	443.326	348.882	381.714	428.098	406.759	406.85	434.916	409.077
1742	1742.37_MST_1795.4	MST	156.216	91.3016	156.114	133.35	150.633	141.841	131.179	146.302	122.949	132.813	136.086	129.975	84.8162	109.343	168.225	171.847	119.129	129.948	136.547	74.0739	55.8815	103.225	119.583	110.04	85.1665	122.369	126.705	135.994	65.3245	143.943	127.98	123.299	75.701	142.599	132.08	123.85	110.726	153.482	118.167	152.472	139.772	139.126	154.033	149.876	127.559	133.638	158.02
1744	1743.58_Gly3P_4TMS	Glycerol-3-phosphate	186.556	180.386	201.472	227.179	199.142	228.899	209.709	221.553	220.633	217.657	195.805	182.621	148.41	230.981	256.466	221.192	203.547	222.863	219.643	203.93	192.057	199.071	195.947	204.378	195.975	221.199	202.882	203.124	160.469	222.508	212.307	182.343	142.881	214.819	215.068	214.538	177.721	216.671	170.444	211.148	193.779	211.433	232.602	215.933	212.48	209.576	220.984
1752	1752.35_MST_1771.1	MST	77.4623	57.765	129.435	153.998	135.793	142.118	131.754	119.772	104.877	141.956	126.839	78.1714	81.3321	94.9264	140.876	122.432	129.44	123.181	136.993	68.5116	62.3153	125.313	90.3482	117.872	58.7058	145.311	113.2	113.963	69.0759	129.07	106.539	80.2941	57.0446	115.731	145.074	79.6129	105.332	164.201	149.185	143.606	170.12	149.795	145.449	172.477	148.116	109.059	132.657
1763	1763.41_Gln_3TMS	Glutamine	224.929	123.455	24.1076	45.9776	65.9482	81.0434	50.0185	167.303	172.895	68.0255	77.6324	383.083	31.1027	162.967	157.727	345.804	98.6458	159.312	32.1599	219.339	89.8855	69.4705	207.013	45.1572	220.899	83.7812	87.3943	190.61	34.9022	141.494	252.95	325.181	38.6668	260.049	87.2878	320.194	81.5382	136.297	33.1611	145.648	62.598	158.195	230.351	91.4034	208.926	412.36	370.934
1773	PR_MST_1772.62_	PR-MST	59.2258	54.8769	64.8188	65.9779	57.5539	71.4885	64.6608	82.0313	78.2032	63.5674	60.3825	48.6375	46.2958	76.7818	84.3468	81.4097	62.9427	73.0342	65.7886	58.553	48.9038	60.2645	66.3408	59.005	50.4994	62.9711	62.6584	72.5902	44.3394	63.1551	69.7733	58.9119	39.1571	75.2944	54.5419	65.6946	52.8974	73.992	54.0478	79.5572	68.6426	67.6024	84.3222	73.6402	65.5728	84.816	91.1219
1788	1787.66_MST_1810.9	MST	13.656	15.61	6.433	3.4597	7.0376	1.8359	14.0541	13.2912	23.0688	5.2096	6.7727	15.9678	26.336	19.366	2.3	10.3957	107.136	2.4283	2.1803	12.4792	8.4882	2.5886	25.6854	7.2992	6.6316	2.1477	5.2081	4.5724	140.397	0.9088	3.9835	10.5374	12.4355	5.3355	8.2746	19.7904	2.7845	16.4886	9.0234	3.1554	2.373	16.9458	11.4832	19.6463	12.0424	8.4098	5.7035
1788	1788.43_ShikA_4TMS	Shikimate	42.1701	25.2874	50.8914	41.0281	41.4928	40.8496	45.0391	44.5176	39.6845	44.4718	39.5053	41.1845	27.4374	36.4836	45.3664	41.3436	41.8347	38.0332	43.7898	26.4902	18.6117	35.7957	35.8765	38.9297	25.2736	37.0162	34.7264	38.311	19.439	34.7501	30.8851	27.9053	17.0596	37.014	37.0375	28.2889	31.112	51.8896	43.8806	51.4292	48.0988	51.4747	55.7691	49.1551	47.9935	51.7976	53.6999
1803	1802.57_CitA_4TMS	Citrate	77.3649	52.935	140.105	126.933	78.6582	83.7933	200.535	107.438	100.502	128.843	106.666	101.421	72.6241	91.8994	92.4014	96.2469	91.1645	117.442	109.558	65.6452	41.5139	71.0674	97.9825	102.858	61.0164	89.67	79.2528	87.3846	49.1415	72.8823	82.8025	80.9056	49.3713	86.2645	96.7275	62.7911	46.1794	71.3124	78.1614	84.5655	95.6494	86.692	96.6305	104.802	62.3609	68.3544	88.5865
1808	1808.25_Orn_4TMS	Ornithine	85.6432	42.854	74.2163	73.4703	125.409	117.746	92.068	104.477	108.984	85.6195	181.345	123.007	61.9391	56.5013	135.18	173.465	108.008	108.126	120.98	66.8148	51.4412	102.079	140.095	144.249	59.8668	110.107	131.238	109.679	70.3754	116.591	83.4835	94.9727	44.8941	114.549	101.512	120.344	121.202	324.51	176.662	228.349	227.391	215.157	219.78	323.87	193.638	263.834	307.656
1813	1812.97_ArgNH3_3TMS	Arginine, NH3	41.8005	36.1041	33.809	55.5343	60.2366	66.5266	36.9038	63.3474	64.187	35.0489	96.0396	86.4153	38.6455	71.0982	104.175	70.559	64.2218	56.4805	65.7211	63.1862	40.4344	62.0877	70.9667	72.4674	51.0867	68.5879	84.7715	73.5613	38.4716	91.3145	83.514	77.0716	32.396	105.844	68.6579	83.5501	81.8982	195.466	109.733	169.041	128.022	98.0148	127.423	147.806	106.858	196.935	180.706
1816	PR_MST_1815.5_AAdegr	PR-MST	23.7157	8.8234	18.2965	18.4164	17.0816	20.7435	16.9699	24.1311	18.1474	12.9085	17.0648	28.4134	12.0427	17.9655	30.1107	26.8894	16.8868	23.602	17.3412	9.093	6.892	17.0061	20.6818	15.6121	13.0523	18.8396	17.4105	23.3018	8.3729	22.1375	22.3458	19.5693	9.0592	27.4868	18.0833	17.8974	13.5995	27.0448	16.8649	33.3065	25.883	19.5454	28.1391	19.6843	19.9084	33.3813	35.3215
1823	1822.90_MetSulf_2TMS	Methionine sulfone	0.46572	0.48997	0.73694	0.84363	1.1772	0.9673	0.72129	1.0967	0.92072	0.76631	1.3586	1.4161	0.44017	0.88594	1.0587	1.3175	1.3589	0.84517	1.0663	0.90294	0.67345	1.0908	1.2055	1.4246	0.42762	1.1722	1.1683	1.0085	0.81551	1.2242	1.0865	1.3097	0.69972	1.3696	1.1502	1.246	1.3875	14.0895	9.4808	5.4739	8.475	9.8582	10.5337	9.7443	14.4986	15.9332	15.0406
1841	1841.32_dhAA_TMS	Dehydroascorbate	6.0576	2.8227	11.8045	8.7717	10.9123	7.885	9.5572	7.0556	5.2855	12.8073	10.3311	4.0733	13.2121	4.8388	5.8803	9.0429	9.1682	6.523	10.3172	3.1255	2.982	7.9216	8.4716	12.5505	2.4337	9.2199	8.1782	6.9495	6.7585	8.6512	4.5533	5.4932	6.1305	7.275	11.8192	4.3584	11.5664	9.4772	11.3942	5.7898	9.3203	8.4685	7.2148	11.3328	8.8535	4.9268	3.9827
1843	1843.04_FatA_C14:0_1TMS	Tetradecanoate	370.425	348.175	319.192	319.274	332.007	331.281	331.76	364.156	366.134	329.703	333.181	363.199	304.963	360.848	352.318	373.714	346.901	351.478	321.845	358.308	333.247	332.311	366.931	334.734	356.252	332.454	341.66	365.238	310.552	327.258	356.408	368.336	312.069	363.536	326.75	370.372	336.706	369.793	313.231	371.399	329.193	349.304	337.753	334.412	347.387	382.399	363.613
1855	1855.49_Fru_5TMS	Fructose	3953.52	3527.69	2312.03	947.682	3221.72	650.786	3477.63	3966.94	3745.37	3258.49	1814.53	3335.42	2386.93	3965.16	689.669	3818.5	3855.38	940.904	602.298	2287.54	1551.36	726.557	3742.43	2563.58	381.82	512.097	2692.84	707.761	2091.03	773.073	699.027	3402.37	2377.63	1305.03	2066	1883.85	2820.43	2695.89	3027.48	371.535	248.596	3082.66	1112.03	1988.14	3337.53	1074.93	577.485
1864	1864.46_Fru_5TMS	Fructose	2607.38	3673.94	2497.29	850.218	2116.4	417.45	2110.95	2456	3829.89	2020.11	2136.94	3335.73	1806.33	3787.97	391.94	2540.1	2468.23	512.084	615.032	1696.21	1326.32	471.34	2332.56	2908.02	181.067	482.876	2878.19	375.81	1982.07	543.978	357.622	3260.46	2350.63	856.524	1986.61	1358.83	2973	2551.21	1836.25	208.881	291.018	2753.78	680.873	2109.41	2058.22	586.335	306.476
1882	1881.78_Glc_5TMS	Glucose	4349.73	4186.62	2957.31	2052.09	3425.91	2010.84	3581.31	4264.35	4119.02	3336.44	2500.24	3844.36	2623.15	4481.13	2045.04	4121.93	4272.86	2337.86	2064.55	3064.94	2337.49	1943.04	4107.39	3191.06	1406.9	1970.77	3157.28	2131.86	2519.51	2161.53	1999.48	3856.97	2723.65	2251.86	2631.16	2746.39	3117.09	3103.38	2944.45	1726.5	1633.87	3361.28	2195.73	2366.18	3687.62	2286.9	1887.69
1887	1886.51_IndACN_1TMS	Indole-3-acetonitrile	287.387	275.323	235.965	247.806	143.729	256.421	135.507	295.139	322.449	132.681	252.14	464.757	146.918	334.233	333.279	362.125	264.469	296.322	207.444	302.214	195.93	193.345	281.69	209.122	234.158	204.685	242.093	258.701	165.3	243.629	233.305	325.564	180.388	236.792	226.685	318.318	163.903	250.365	87.7291	193.57	146.767	212.933	256.85	187.236	236.644	267.779	231.259
1891	PR_MST_1890.61_Iditoldegr	PR-MST	380.995	215.049	301.385	99.7786	382.464	91.8561	331.898	331.176	276.186	299.371	185.239	254.172	194.012	263.714	124.91	324.419	295.441	113.51	114.304	105.01	67.1883	68.4096	269.376	199.186	40.5295	85.0429	208.013	98.8457	97.6491	98.5837	80.4188	216.163	125.56	115.93	167.6	133.243	217.22	225.644	277.168	79.1356	70.7477	255.661	93.8654	176.302	240.58	81.4751	97.459
1904	1903.87_Glc_5TMS	Glucose	2170.11	1737.41	1161.59	417.655	1700.17	382.938	1866.23	2123.14	1705.88	1716.61	892.938	1394.59	1218.05	1966.39	393.615	2019.59	1975.85	492.674	414.319	720.068	494.789	388.119	1882.78	1240.4	246.794	364.999	1176.2	440.884	647.755	397.538	374.919	1399.19	804.987	501.605	769.308	596.019	1361.21	1206.98	1522.28	309.397	280.654	1511.86	498.123	792.671	1716.4	465.687	351.583
1913	1912.92_Lys_4TMS	Lysine	19.6306	14.0618	20.3415	26.6509	26.8125	28.2508	20.3028	25.3783	27.3618	22.5162	32.2953	26.6367	14.0463	24.2675	29.1069	44.3158	30.2788	31.9907	26.9798	23.467	15.1921	25.3533	31.6012	31.9152	19.0682	29.6501	33.8375	34.7259	15.5776	32.97	28.6007	28.58	13.9437	39.074	28.5562	30.6522	25.4694	35.0392	18.8059	29.3723	23.897	22.5989	26.5482	34.3658	27.7688	34.7445	30.5102
1914	1914.07_Tyramine_3TMS	Tyramine	25.4351	18.0932	25.4399	26.7735	28.134	24.2739	24.5408	28.4576	28.6954	27.9294	28.3134	26.7568	17.342	25.0887	27.7801	36.3454	27.91	25.6678	24.8694	18.7252	13.6773	22.2562	26.1364	26.7005	17.5954	23.6904	26.4218	25.1371	14.7133	26.188	22.4642	23.3249	13.8884	28.3033	24.4496	23.0898	21.7099	29.8708	21.8991	25.786	22.2	24.1423	25.2813	29.1449	25.1447	27.9572	26.4036
1917	PR_MST_1916.57	PR-MST	39.1684	25.1731	44.5337	36.7969	43.5066	37.0146	48.4652	50.9955	43.2338	47.0741	42.5451	57.141	28.7763	43.8655	49.2024	44.9711	33.1025	37.6018	44.0259	29.1312	22.8517	39.082	48.7543	53.0467	30.5343	40.1826	46.1731	40.8907	24.6464	41.55	38.8644	46.4248	26.4811	52.1881	39.141	33.6647	35.7999	119.845	73.0146	77.4911	80.8244	86.1012	85.6342	93.8342	93.2526	92.2886	80.9964
1925	1925.32_MST_1464.3	MST	66.3092	35.5566	51.0355	47.9867	53.3526	48.1119	48.6492	61.6941	47.7012	59.6119	53.3755	55.3054	28.704	44.4603	53.8859	88.049	58.0112	48.6097	44.4146	33.9305	18.2509	42.5421	53.1985	43.1219	33.674	46.7248	49.7831	57.2149	21.6056	58.5466	45.9604	59.6469	25.5862	55.4982	53.6175	49.7898	50.2348	57.938	50.3898	46.7503	40.9716	61.2737	62.3889	52.0558	62.2017	58.8111	47.6897
1930	1930.27_MST_1956.9	MST	18.7865	14.3725	17.9704	17.2195	17.1509	15.8969	18.2198	19.7371	18.0635	18.5026	17.304	18.1699	12.4903	17.0431	16.2269	18.0919	14.8476	14.0781	15.5172	13.6897	11.4586	14.1668	14.4503	14.7027	15.4505	14.5054	13.5882	14.0687	11.5021	13.1515	13.6612	13.0983	10.3617	13.7967	13.841	15.3169	12.6526	16.2236	13.7624	15.0038	14.0525	15.8785	14.892	16.4839	13.9134	16.5672	14.6885
1932	1932.07_Tyr_3TMS	Tyrosine	8.0548	5.1148	9.5031	12.1049	10.6106	13.0381	8.5787	9.7914	10.3577	11.13	11.1896	10.0194	5.268	8.0186	11.2712	14.7976	12.0923	13.1289	11.3624	7.5043	5.0867	10.8361	11.8108	11.7329	5.9882	12.5724	13.3347	13.9563	5.518	13.7012	10.7617	10.1807	5.9271	13.6353	12.3736	7.9223	8.3751	7.2207	5.3801	7.3772	6.9847	6.8522	8.3738	8.5415	8.2604	8.1742	9.2329
1948	1948.07_GalOH_6TMS	Galactitol	12.0412	7.8656	12.5123	12.1665	11.5227	11.2052	12.1108	14.3301	12.2746	13.7642	8.8685	12.2489	9.3235	11.9462	12.1661	13.8294	12.6471	10.2871	11.3228	9.262	6.7799	9.5576	10.1029	10.3214	7.6909	11.094	8.6551	9.6259	8.4409	10.3012	10.8609	10.336	7.4656	9.4632	10.5168	8.7757	7.977	11.6696	13.2695	11.5158	13.6447	14.7334	14.07	10.3729	13.5424	11.0409	13.6338
1955	1954.82_Glucopyranose_5TMS	Glucopyranose	35.4139	33.6496	27.7906	22.4785	30.0014	18.2005	36.4813	35.4522	49.972	30.9485	31.1889	41.1854	56.2617	46.125	24.1678	38.0682	196.168	19.8235	24.9323	27.0795	18.2045	20.2522	49.9014	27.2751	24.4146	24.4003	22.0396	22.0667	254.676	19.9634	29.1839	34.6552	26.8657	21.4375	32.8631	50.1645	23.6302	52.0517	37.6702	25.3675	18.4476	55.5387	50.9297	53.6018	48.7539	36.0764	34.9069
1975	1974.62_MST_1987.3	MST	14.5006	12.5972	20.6969	19.895	9.6475	13.2824	19.4808	17.3926	13.3204	16.3311	7.0317	21.8564	8.7099	10.4722	13.1524	12.6346	13.2652	12.6285	13.8838	11.9355	10.8946	9.4853	8.7437	9.6586	13.5687	11.3855	9.1197	11.3449	14.0612	10.1633	9.9876	10.1041	12.2955	9.5738	10.5101	10.8174	7.5183	11.0013	11.1193	13.8187	13.2559	12.1656	16.5419	11.6415	10.6368	12.8657	14.2694
1984	1983.57_GalactonicA_6TMS	Galactonate	40.9077	24.9472	45.2803	41.3427	38.0128	37.1798	45.2588	45.9541	39.9005	44.5027	37.7929	43.2742	23.62	33.5616	42.4144	46.1871	41.015	38.1144	39.8051	25.0535	17.1706	34.0374	34.0422	33.984	26.3794	35.7986	33.0586	37.1447	18.1851	34.0269	31.5128	30.2266	17.2721	34.9164	36.144	27.0991	27.392	45.8991	35.0059	40.952	40.4017	42.4706	48.9462	41.9233	39.3552	44.426	43.2584
1990	1990.17_OrnNAc_3TMS	N-acetyl-Ornithine	4.1501	2.584	3.653	3.4394	5.9052	5.3052	4.1556	7.2398	6.8503	2.8874	2.2515	7.1226	1.801	2.9913	6.7934	5.9299	6.0055	7.3646	5.8909	3.6541	2.8526	3.8051	5.9539	5.5824	4.7732	5.7701	4.765	5.0722	3.5453	6.4361	4.3538	3.9986	1.6447	3.7175	3.0763	4.2924	2.4946	10.734	5.2492	8.9579	7.1841	9.6327	8.8156	8.0437	7.8862	12.9432	13.0143
1991	1991.32_Gln_4TMS	Glutamine	13.606	6.6382	13.9438	13.3973	16.4758	11.939	13.3238	17.1245	16.6283	15.0088	19.9017	15.7238	7.0197	10.3644	16.1172	19.7402	16.2163	14.031	15.4778	6.7722	5.2951	13.6539	15.9646	17.0923	5.7262	13.1805	15.889	13.7899	6.505	15.8295	12.3626	14.7553	6.2466	17.5284	14.4423	13.4928	15.1572	17.1077	11.8761	12.0947	13.0155	12.4315	12.9661	18.0837	13.1423	13.0432	12.6548
2000	1999.58_MST_1987.3	MST	6.6224	5.6762	5.5073	7.9382	7.7161	6.2473	7.6126	8.3108	8.3125	9.2149	6.5714	7.8928	6.8937	7.5737	7.1023	7.6788	8.5237	5.8428	5.4698	3.4635	3.2585	6.301	7.8144	6.5695	3.3305	6.7211	7.2949	6.287	4.1094	6.8111	5.5204	4.9407	3.7242	6.5162	7.079	4.5039	6.9625	11.6284	9.0989	8.8216	9.0007	11.1369	11.0006	8.8049	10.8804	12.4538	11.2318
2008	2007.67_MST_2021.5	MST	78.681	63.112	47.9171	11.5253	83.4934	9.8918	91.2098	83.4153	63.1401	93.6276	33.5311	42.7211	50.7896	74.0176	10.7279	82.7764	79.4237	12.4721	11.7952	23.5069	17.5001	8.3666	71.1295	50.3074	6.6005	8.9688	40.2176	9.9011	26.9627	10.6801	8.8815	42.8361	32.5794	12.535	26.8195	18.3195	56.6328	45.815	82.8707	5.5958	5.983	61.3682	12.4905	32.1231	71.0451	10.7939	7.417
2016	2015.78_MST_2025	MST	3.8906	4.6757	4.6798	6.683	7.3921	6.6317	5.7749	3.0306	3.2808	7.2971	6.1785	5.4987	7.3962	5.2358	5.4047	4.3058	3.8526	4.8796	7.2099	4.759	5.5111	5.7476	3.249	5.4479	2.9736	7.8316	4.1673	4.2866	7.8067	4.2328	5.1303	2.6007	4.9149	5.0836	7.7732	3.3109	4.353	3.3666	6.0262	3.5521	6.1252	4.6918	4.2614	6.6378	5.6768	4.0708	3.8481
2018	2018.03_MST_2027.2	MST	2.375	1.3338	2.7594	1.8074	1.7965	1.3147	3.1455	3.1109	2.4594	2.6162	2.1693	1.8914	1.1975	1.8604	1.7243	2.8528	2.9468	1.9165	1.7178	0.64191	0.48251	1.6101	2.0984	2.0252	0.87082	1.3296	1.8466	1.2747	0.53785	1.3253	0.92321	1.3893	0.41313	1.2695	1.379	0.94985	1.1504	2.6576	1.6151	1.4739	1.2728	2.6113	2.2223	1.5927	2.1565	2.1417	1.1499
2040	2040.33_FatA_C16:0_1TMS	Hexadecanoate	520.16	507.387	488.058	485.978	486.446	479.848	484.19	486.011	517.953	483.11	472.813	498.396	530.496	515.034	504.116	486.731	506.598	484.557	486.512	504.583	497.78	457.87	477.66	474.186	495.358	500.774	464.436	503.642	491.203	456.699	510.279	482.301	471.544	492.826	489.734	485.051	457.914	480.565	452.764	488.992	467.865	490.26	472.998	468.406	538.014	488.148	475.642
2050	2050.48_SinaA_2TMS	Sinapate	195.391	155.302	230.495	235.496	208.264	193.107	216.562	210.108	196.41	222.516	216.496	198.51	143.96	159.639	228.793	199.206	196.514	191.167	194.857	119.252	95.364	133.655	163.857	178.244	110.996	167.538	154.571	170.545	110.326	174.639	141.331	143.021	114.949	160.434	180.772	121.973	139.368	186.928	158.27	170.751	170.641	183.436	182.492	160.442	169.974	165.319	163.037
2057	2057.07_MST_2066.3	MST	286.303	123.673	244.951	306.339	248.831	292.449	293.259	295.893	182.758	290.246	256.554	318.001	149.481	196.889	338.617	385.484	257.181	228.982	291.208	144.684	118.651	243.846	189.173	243.747	174.594	223.576	254.593	228.146	117.029	240.71	173.709	205.563	97.0466	198.224	237.834	183.157	229.406	464.408	412.874	342.284	443.381	354.909	405.331	449.775	324.255	349.759	437.511
2058	2057.60_MST_2066.3	MST	425.55	228.601	111.95	173.67	124.693	184.288	155.389	423.264	333.129	135.792	127.19	479.835	79.8936	343.936	358.503	492.672	282.305	295.821	136.941	264.341	107.118	144.423	321.648	122.547	310.607	120.809	147.198	352.852	65.2897	148.804	323.913	342.275	52.9986	309.462	121.37	326.894	115.889	294.97	155.51	327.623	170.242	321.926	482.957	166.525	276.598	515.71	547.807
2076	2075.71_MST_2049.6	MST	24.1665	14.3329	12.5409	23.6438	33.5137	41.791	18.9263	34.7093	35.9197	21.3756	65.3159	21.6541	15.8496	55.4618	88.2753	68.5405	38.7107	29.3255	26.5172	33.9932	13.2762	35.1604	68.4674	42.8688	15.7508	29.2365	67.8861	57.26	7.3665	51.1178	59.0237	56.1504	5.5032	85.6957	31.8565	57.4947	72.4433	201.576	100.094	134.716	74.3457	86.4731	141.383	123.331	110.764	185.725	181.248
2085	2084.71_Ino_6TMS	myo-Inositol	2187.03	1537.59	1941.95	1597.88	1712.39	1471.61	1858.11	2160.86	2056.95	1849.74	1539.76	2097.02	1157.71	1897.15	1642.38	2240.08	2018.6	1637.16	1651.7	1368.31	966.047	1383.64	1925.77	1752.74	1317.69	1424.24	1609.33	1329.64	1038.5	1558.98	1193.85	1748.7	962.506	1661.44	1501.44	1465.23	1300.26	2012.26	1720.02	1901.12	1555.03	1880.43	1940.22	1816.12	1923.24	1991.85	1905.25
2096	2096.43_MST_2105.7	MST	108.46	59.9616	109.298	97.4554	96.6143	105.104	112.021	122.968	103.055	107.18	97.6376	111.624	59.6385	90.1862	111.314	118.927	101.042	106.775	107.862	67.4117	46.6075	92.8278	103.336	105.055	72.3151	102.877	102.677	109.589	42.4548	98.4793	84.554	91.5576	43.2678	99.3223	94.2124	78.4056	84.0739	114.925	87.6999	107.793	103.584	109.651	120.872	109.397	109.001	116.029	114.931
2119	2119.22_MST_2128.1	MST	3.511	4.2067	9.0306	2.8566	2.7961	5.9722	6.5439	4.8447	5.0987	4.8857	4.7222	6.1336	4.381	6.9184	6.6352	8.6659	5.958	6.4517	6.1898	5.1325	2.369	3.975	4.8124	4.1776	4.3879	4.2105	4.7343	6.2316	1.8733	5.1908	4.5468	2.3939	1.6859	3.7508	3.9699	4.9539	3.3887	5.6196	3.2808	4.6119	5.1014	6.4697	6.2123	4.5334	4.1929	4.0692	6.081
2126	2126.29_MST_2134.3	MST	8.1795	6.8285	14.0658	4.6305	6.4667	8.9763	11.6796	10.3302	8.8196	9.7758	8.552	10.9262	5.6278	14.303	12.1723	17.1537	12.1521	11.2708	10.1318	8.5933	3.4515	7.6096	10.8119	7.687	6.9963	8.2933	8.243	11.5088	3.2963	8.4784	7.3038	6.7858	2.24	8.5382	7.1499	7.7299	6.5571	12.228	6.9734	9.5979	9.5352	12.5481	13.7597	10.3988	9.4532	10.3494	12.867
2155	2154.51_MST_2188.8	MST	22.8381	10.6218	25.8881	19.703	23.3438	20.7231	24.7015	25.1705	23.5523	27.3009	22.6581	24.2369	15.0707	18.2321	26.593	27.0725	21.0636	22.7667	24.101	12.4721	9.9205	18.1158	20.7932	24.6059	14.0565	22.2405	20.7927	21.2977	9.934	21.3034	15.8095	17.2042	8.8962	20.0347	21.8991	15.8004	18.1778	29.3069	22.3298	28.2451	25.9226	27.1558	29.0456	32.5281	26.1109	27.4789	31.5838
2161	2161.20_MST_2174.6	MST	5.6581	3.9964	5.0551	18.6693	5.2828	12.7534	3.6305	3.2226	7.3975	4.7331	27.0967	13.9463	7.8855	14.0686	11.2574	16.068	5.6551	5.1055	2.7756	1.8506	1.9235	3.6125	3.7788	4.4853	4.1945	3.0811	6.1474	2.9671	2.5773	5.2861	5.1944	7.5476	9.2871	9.4349	3.0941	12.0129	2.6505	15.0387	6.5633	9.0572	5.9104	4.2843	4.3471	8.4826	4.9209	20.8236	5.8057
2168	2167.50_MST_2182.9	MST	14.39	5.0858	22.272	14.7056	19.1244	14.4911	21.2616	20.0959	20.0208	17.4845	11.7431	14.8475	7.2569	16.8886	19.2259	18.0604	21.7839	24.1774	26.9684	12.4584	6.5824	20.7978	25.2443	26.0269	9.389	23.9061	22.781	15.0419	10.5696	21.3482	13.1298	20.7492	7.5881	22.5248	20.6592	13.4327	19.4376	25.596	24.983	25.3977	20.9217	23.593	22.8974	32.247	22.7958	16.2715	25.0893
2197	2196.98_MST_2209	MST	21.0705	18.9223	15.8363	15.5065	14.389	15.8851	14.2935	20.0888	18.3959	14.7771	15.2975	24.9801	11.7753	20.4183	20.5016	22.3539	15.1527	18.2796	16.541	22.0469	16.4431	15.7022	17.4412	15.1078	22.5653	15.6961	14.8715	17.4494	12.2829	14.9271	19.4453	18.5473	12.3674	17.6252	15.1985	21.1248	13.1519	18.4268	13.9087	18.2505	16.0365	19.7627	26.9553	17.9432	18.9206	23.3741	25.6295
2208	2208.17_FatA_C18:2_1TMS	Linoleate	43.7893	54.4336	38.3162	55.9851	50.4171	54.0515	39.7728	38.7954	36.2351	47.8748	43.3603	62.4245	58.2521	61.62	49.1446	52.4657	34.5921	46.2034	51.1516	62.6817	59.312	42.6174	39.8087	39.8228	53.2223	53.6658	33.3673	45.9183	52.4867	36.0578	52.4824	44.7571	40.8134	47.9221	50.7322	46.9969	32.991	30.7946	37.675	33.6659	42.1079	40.8834	48.4249	42.4085	46.1445	51.491	42.1386
2216	2215.72_FatA_C18:3_1TMS	Linolenate	81.9216	82.5457	53.3987	96.9702	99.5126	96.5173	71.9587	50.4374	47.8568	93.6097	78.8739	120.22	101.686	89.7253	81.418	82.6789	50.4275	73.7867	94.5461	91.5263	85.8822	78.5319	54.9826	63.1017	84.2499	99.2229	50.9735	71.8054	100.445	52.1722	80.0009	64.3798	62.7441	77.3963	99.8003	59.2362	51.7635	45.8649	72.582	46.9812	77.7945	65.0497	61.5039	83.4281	82.9485	86.0417	67.6688
2237	2237.22_FatA_C18:0_1TMS	Stearate	20.8277	17.9758	13.3119	9.9041	10.3701	11.3323	6.6156	7.3834	13.7776	9.7053	10.5144	8.6404	14.3081	12.4292	12.4128	6.7671	12.1626	7.8519	9.9511	16.2169	20.8211	10.5105	7.9996	8.6635	12.0123	10.3649	12.7189	11.7457	13.1994	10.1042	13.5365	12.1537	13.2742	10.9977	11.5972	10.62	8.478	13.2562	12.4198	11.3898	10.2725	10.6336	11.7254	11.2659	22.8534	12.4968	12.0958
2239	2238.76_SinaA_2TMS	Sinapate	211.276	133.213	169.935	197.509	160.467	163.461	181.487	207.576	200.811	175.311	169.426	227.944	99.596	151.625	228.031	219.159	212.817	176.878	141.999	114.468	75.9142	107.351	151.128	138.708	119.437	137.312	145.59	188.159	64.0958	154.395	125.429	127.779	71.775	154.761	151.326	121.052	103.982	169.463	129.429	189.321	147.853	186.997	224.716	142.448	163.648	191.255	167.079
2252	2252.31_Spd_5TMS	Spermidine	17.9159	17.3426	19.8569	23.6267	24.35	22.9758	17.2234	21.4683	19.7823	22.9183	24.421	23.02	13.7658	24.8788	22.8013	28.7715	23.1773	19.8091	23.5005	22.1823	17.1713	30.2562	23.731	21.7124	18.2441	24.4126	22.6431	22.0689	14.4367	27.6966	28.0909	26.1777	13.4732	23.3972	24.1406	28.501	24.2921	24.2623	19.7077	23.507	16.1401	26.7876	32.9296	24.4952	24.7867	22.0899	29.8133
2260	2259.86_MST_2277	MST	20.9762	11.8912	18.7625	17.4484	15.0176	15.6296	18.7661	22.5181	17.3593	17.4315	14.8882	20.7134	8.2118	15.7638	18.5531	20.9433	18.9505	18.0901	15.2112	12.9256	7.8431	13.9617	17.4451	14.2983	12.8171	12.9542	14.4567	16.9398	5.8447	13.9304	12.6554	15.2912	6.748	15.8788	13.881	13.8125	11.5399	14.0586	10.5383	14.0714	11.8731	12.2606	15.9472	11.0058	10.7943	16.7403	13.9293
2285	2284.96_Fru6P_6TMS	Fructose 6-phosphate	24.7677	15.1008	25.0255	21.4203	19.8584	25.5332	21.4508	26.4528	21.9279	21.3883	20.1375	24.413	10.2344	21.583	27.0039	23.6375	23.934	22.069	18.9799	17.0055	14.5871	20.774	23.7785	20.6024	16.6045	18.5983	19.951	22.6369	12.5881	21.1949	19.7255	21.4472	10.2187	25.3822	19.4358	20.5545	20.7896	52.6513	32.7599	48.7871	40.326	47.0206	57.3057	42.2058	52.6988	55.0968	49.334
2288	2288.16_Man6P_6TMS	Mannose-6-phosphate	25.3549	20.935	45.0183	42.1808	43.2937	36.9577	43.5744	40.4925	33.5797	43.3527	38.0455	32.1891	40.5986	34.3296	34.9604	33.1022	35.2826	36.6803	47.285	24.441	24.8747	41.0896	40.1298	53.0501	23.308	42.0621	36.7535	28.7748	35.8031	43.7653	32.9731	30.2637	29.512	36.8191	46.1051	29.9225	38.8603	31.3006	31.4427	24.4229	30.6305	24.471	22.2122	40.6471	26.2633	17.5465	18.3659
2299	2299.48_Glc6P_6TMS	Glucose-6-phosphate	84.8853	51.3339	80.6421	71.7728	74.4566	81.8344	81.4223	91.9464	75.5555	68.852	62.0039	76.6054	39.0477	78.0652	78.2425	77.4786	75.2552	66.4387	64.9756	58.4938	49.5565	69.9294	90.026	86.9447	55.2509	66.5426	65.1677	65.9243	51.45	65.9035	57.4506	74.937	36.1096	81.7841	59.4635	63.9816	82.886	123.689	98.1712	113.19	114.404	96.1877	103.916	124.143	115.364	130.977	102.713
2322	2322.30_Glc6P_6TMS	Glucose-6-phosphate	9.6434	4.9664	11.408	9.2982	10.9365	10.3397	11.7194	11.2251	8.7229	9.6843	8.3115	8.2909	4.5656	7.8944	9.7254	8.5082	9.5447	8.7597	9.0649	6.5787	7.4587	9.3595	11.1872	12.6226	6.1785	9.4055	9.408	8.366	7.1733	8.7118	7.1691	8.9949	4.6407	11.1676	8.4704	7.2119	12.7865	17.6424	14.5652	15.5417	17.5878	13.7979	14.2944	18.0468	16.8004	16.8975	13.0892
2335	2334.53_MST_2360.7	MST	2.9007	2.3496	2.976	3.3878	2.8788	3.434	2.8914	3.4677	3.4095	3.2089	2.8433	2.6214	1.7107	2.7243	3.5344	3.5447	2.9019	2.7378	2.9691	2.2068	1.8757	2.4472	2.691	2.6461	2.1026	2.6489	2.8406	2.7407	1.6465	3.0132	2.3729	2.5962	1.311	2.8422	2.5734	2.7055	2.0972	4.0271	2.9597	4.1258	3.348	3.5655	4.1933	3.8113	3.2754	4.0279	4.0239
2354	2353.80_MST_2370.2	MST	22.6879	15.7599	25.7038	21.3259	23.4297	21.8475	25.564	26.2514	22.2955	26.101	21.6074	24.2613	16.324	20.2886	22.9432	27.6459	24.3754	23.6268	23.9503	17.1806	13.5866	20.0785	23.0512	25.9902	17.3404	23.5405	22.9017	21.963	12.5118	21.7515	18.3383	20.9454	12.3697	21.5058	23.3483	17.5258	19.8744	25.2501	22.7277	23.508	25.1509	26.3798	26.1702	27.1146	26.3322	24.3829	24.574
2376	2376.05_MST_2418.9	MST	3.0894	5.3586	23.8517	4.2676	4.0822	3.232	20.7687	5.7596	3.997	6.4894	4.1109	10.0618	4.092	3.7543	11.7106	3.2636	8.8975	3.3499	3.4633	2.3479	2.9553	2.7074	3.059	3.6175	4.2735	3.5232	4.0487	3.2305	1.906	3.3617	3.2256	2.5667	1.9927	2.5982	2.9818	2.7535	2.2095	5.1129	2.9599	4.7356	3.936	16.2999	9.6601	8.6022	6.1731	5.2523	6.7872
2383	PR_MST_2383.3_	PR-MST	4.4282	6.5013	14.1447	4.826	4.4295	4.4846	12.3187	6.3969	4.5477	5.7332	4.809	10.5767	2.6561	4.2488	10.1473	6.1908	7.9877	4.8715	4.6814	3.8751	2.9032	3.2064	4.443	4.1921	4.9929	4.1954	4.0829	3.946	2.0473	4.3154	3.5066	4.0654	1.669	4.1177	3.9019	4.4356	3.127	5.3995	3.3635	6.1608	4.7315	11.0834	10.0117	8.8796	6.1558	6.2538	8.504
2404	2404.19_Ino1P_7TMS	Inositol-1-phosphate	38.1271	43.2158	48.5296	47.8646	44.5744	47.955	47.0576	50.5743	47.4668	49.3011	43.6844	33.5186	35.614	55.1806	52.6857	49.2447	43.336	47.7257	49.7573	44.371	43.4554	42.0577	43.9406	44.0153	39.5215	49.2003	42.5923	44.9939	41.2032	42.3546	43.6834	37.2765	37.3819	46.0451	46.8898	42.5771	38.1111	44.008	40.5256	44.7469	46.7063	46.6059	51.0715	47.0773	44.4557	42.4507	47.6996
2426	2425.86_sudiC6-C6	sugar disaccharide	5.0586	2.4281	3.4206	4.2186	3.3551	3.7428	3.7771	5.4319	3.1861	4.1422	3.1508	5.6667	1.6987	3.4441	4.405	5.83	4.1604	3.7861	3.5642	2.7921	1.5286	3.0873	3.4383	3.2075	3.5824	3.2038	3.477	3.8001	1.3996	3.8413	3.0581	4.3375	1.3386	3.4605	3.6014	3.9831	3.286	6.0827	5.144	5.6837	5.5477	5.5842	6.4033	5.5436	5.1009	6.0974	6.1082
2463	2463.37_MST_2494.8	MST	44.9208	22.4369	36.1674	34.9377	32.2953	31.2905	34.474	45.8846	36.0335	36.1331	32.1325	41.8762	17.7453	32.8653	39.6569	42.1839	35.0661	31.6374	31.9573	24.459	15.8415	25.3642	31.2541	35.1099	25.6536	26.9516	31.5537	32.6788	15.1921	30.0807	28.3166	34.2414	14.1019	33.0982	29.7689	30.2341	27.6539	34.5336	26.9288	36.1892	27.4387	33.7611	37.838	31.7415	34.1824	44.2274	38.9337
2477	2477.09_sudiC6-C6	sugar disaccharide	15.7805	13.3262	9.4974	13.6268	7.3323	13.8795	8.1172	14.1725	13.6177	7.3942	10.1096	15.9623	0.76233	17.0835	11.0116	12.5439	14.4692	12.4157	8.676	12.8475	9.3764	11.5161	15.505	9.9294	12.6669	9.7486	11.0842	12.7918	8.3917	13.3569	12.6132	14.7437	9.5203	11.9624	9.3714	12.7751	9.152	12.719	5.8764	11.5729	6.2898	6.9565	9.4376	6.0041	9.0561	14.1422	12.4618
2511	2511.35_sudiC6-C6	sugar disaccharide	15.0631	8.9844	15.6244	14.0397	11.9466	14.4305	14.7437	16.8394	11.623	13.3823	12.5538	16.6045	8.2228	11.746	16.3746	14.523	14.5544	14.6087	14.63	11.4036	7.3523	11.4439	11.7777	13.2731	11.3269	13.7347	12.9095	14.5233	6.0382	12.5509	12.0732	12.9515	5.8262	13.9462	11.6329	11.8351	12.0296	12.8919	11.0022	12.0256	13.0043	13.4996	15.2361	11.4396	13.9349	16.8511	13.4464
2522	2521.80_sudiC6-C6	sugar disaccharide	9.5758	7.3858	11.8434	10.1498	9.3835	10.6176	9.8607	10.4352	9.6625	11.5723	8.1134	11.2456	8.037	9.0008	11.6431	10.2248	9.1726	9.627	10.9144	7.3701	6.2932	8.1544	8.206	9.2286	7.3329	9.8053	8.4085	8.1942	6.1762	9.5277	8.4096	7.4494	5.6668	7.8699	9.4801	8.753	6.7823	9.8067	8.5117	10.7406	9.3966	9.0238	10.532	11.2067	8.9042	9.7581	10.8322
2568	2568.16_NicAm_4TMS	Nicotianamine	2.7529	4.7593	5.0156	4.2052	5.0296	5.3827	4.5676	4.1385	4.7359	5.6476	3.6865	2.5373	3.3183	6.2556	3.2281	5.7622	6.1138	6.4685	4.2767	7.0896	5.6145	4.7948	7.706	6.453	5.9029	7.0157	4.5129	6.2421	4.4437	6.4127	6.8319	6.0891	4.4622	7.1151	7.0885	7.3993	4.3823	3.3476	3.6787	5.6139	6.1949	5.7782	4.702	6.3161	8.9356	5.9015	4.5583
2609	2609.08_sudiC6-C6	sugar disaccharide	26.894	17.0449	23.006	24.5173	19.7294	26.0935	20.424	28.4529	24.072	21.4451	20.0856	27.6872	10.664	21.5676	26.1633	27.8576	23.6811	24.152	24.1139	19.7582	13.7464	19.6113	22.9106	23.5786	22.4231	22.8102	21.0432	26.3362	12.4685	23.3064	21.9968	23.6936	11.7371	23.2312	20.5505	22.6618	19.4428	22.2468	16.2967	23.5601	19.4844	21.0587	24.6641	19.8337	22.2782	28.9286	25.5733
2619	2618.56_Suc_8TMS	Sucrose	3645.05	3699.23	2320.11	1717.52	2578.7	1456.19	2336.84	3323.2	2350.23	2739.64	1863.61	2687.53	1816.95	3314.93	2031.94	2842.93	2629.91	1839.17	1712.15	1822.04	1044.94	1697.51	2265.82	2175.9	1435.52	1528.37	1917.4	1649.98	1171.2	1676.32	1463.82	2719.34	1520.04	1935.13	1748.09	1645.4	1977.88	2752.3	2138.45	2468.56	2281.08	2868.95	2402.44	2714.8	3061.11	3271.59	2538.24
2725	PR_MST_2725.0_	PR-MST	48.4462	21.5877	12.7204	14.6762	11.573	13.1377	14.0059	28.878	13.5885	9.9703	11.0985	38.88	7.4085	22.821	16.2319	29.4291	14.6274	16.6828	10.0965	15.5471	5.5501	8.2593	15.5874	9.1142	21.0198	7.4895	7.9799	16.3589	4.3602	8.1362	10.6376	24.1766	5.7443	12.7895	9.0398	15.2169	6.0384	9.5013	7.3498	11.4165	7.6169	10.3804	14.3715	6.4548	10.5438	25.1283	17.7347
2728	2727.70_Tre_8TMS	Trehalose	8.1088	6.2504	13.3654	9.4519	9.2571	7.8844	10.9036	11.1873	12.5364	12.3317	9.5917	9.3637	5.1088	7.8066	11.8983	12.8956	11.8721	11.4137	12.319	6.1296	4.8871	8.0933	10.1726	10.5114	6.3943	9.9369	9.5904	9.0007	5.045	9.7363	7.4698	7.7502	4.7203	8.7984	8.8764	7.141	6.6165	15.0491	8.6243	10.5402	11.4178	14.0785	14.332	12.7795	13.4402	11.8369	12.7286
2730	2730.10_sudiC6-C6	sugar disaccharide	5.9945	6.3823	5.4186	7.7968	5.2385	7.0257	6.8757	6.5357	4.8574	6.6875	4.3574	6.182	3.9681	7.6907	5.2313	8.0649	6.2937	3.9751	4.2523	9.4307	5.9036	4.21	5.7536	4.8334	8.8544	2.6534	3.62	4.147	2.1174	5.4057	7.9344	6.8538	4.4932	4.0605	3.821	12.8692	3.564	5.7471	6.7688	4.1771	3.6282	7.3958	6.8669	6.0647	6.865	7.1742	4.1804
2742	2741.53_sudiC6-C6	sugar disaccharide	9.5226	2.6394	6.4638	3.7744	4.8309	3.977	5.0704	7.2942	5.6633	3.9663	5.6507	10.5039	2.9254	4.0432	6.6515	8.2729	4.6535	6.0496	5.0592	3.4051	1.7481	4.4203	4.5509	5.3744	3.3478	5.4572	5.1336	5.1968	2.768	3.125	3.5245	4.1128	1.0397	6.0134	4.2931	2.8444	4.5757	5.024	3.3033	5.1671	5.32	5.3341	6.1109	4.497	6.0176	5.2782	6.9017
2746	2745.91_MST_2783.3	MST	16.5342	9.5201	11.0402	11.8427	10.024	13.1885	11.1492	16.2788	13.1985	11.0396	9.7471	22.1896	6.3192	14.0312	15.7541	15.7573	13.2423	13.2139	12.165	10.9303	7.2226	10.3052	11.9337	10.4829	14.4691	11.3767	11.366	13.6031	5.3956	11.6615	13.3608	15.0344	5.3582	12.3783	10.1817	14.2264	9.4076	13.0087	7.7707	13.5771	10.4796	11.5399	15.1427	10.4403	12.2073	18.8055	16.468
2752	2751.83_sudiC6-C6	sugar disaccharide	4.4569	2.5457	3.0922	2.7422	2.792	2.4177	2.9974	3.855	3.4871	2.7779	2.5388	5.0382	2.1768	3.1679	2.5793	4.3337	3.5895	3.0983	2.715	2.3671	1.7204	2.6773	2.6294	3.4254	2.0934	2.3191	2.4334	2.814	2.1027	2.6298	2.051	3.3829	1.5894	0.028855	2.6671	2.4902	2.0097	3.9208	2.5792	3.1154	2.7168	3.5379	4.0468	3.1798	3.6933	3.7941	5.0028
2764	2764.12_podiC6-C6	polyol	4.845	2.6584	2.2181	0.91778	3.1416	0.88531	2.5736	4.0769	2.6878	3.4573	1.5621	2.6149	2.3484	3.9453	1.0691	4.3131	4.0339	0.67045	1.2399	0.89602	1.2088	0.7946	2.2631	2.2324	0.62848	0.83071	1.4168	0.913	1.3706	0.93771	0.38703	2.2163	1.7833	1.3412	1.6024	0.85761	1.9562	3.0009	4.4998	2.4969	2.9224	4.6485	3.4098	3.1581	5.5914	4.4024	3.3902
2772	2771.56_MST_2791.1	MST	5.0006	3.2842	5.5907	4.0398	4.4585	5.503	5.1309	5.9652	5.6817	4.1531	3.9315	6.1428	2.509	4.5368	7.076	5.2644	4.9837	8.5458	8.0918	5.5832	2.9908	5.3381	6.4494	6.2811	5.1446	7.4563	5.8951	5.7177	3.4017	6.5217	5.2522	5.4788	2.3308	6.0573	5.5445	5.1552	4.7631	4.7694	3.7172	6.3391	4.9814	4.3284	6.938	5.95	4.3479	5.0177	7.0083
2830	2829.74_FatA_C24:0_1TMS	Tetracosanoate	2.2122	2.6748	1.6844	2.0466	1.7357	2.2928	1.4471	1.9729	1.9621	1.3753	1.5832	2.4421	2.1838	2.4502	2.004	1.9143	1.9361	2.1961	1.735	2.5246	2.5673	1.9918	2.0325	1.4816	2.8706	1.7803	1.5273	2.0642	2.0087	2.0416	2.4287	2.1321	1.8404	2.0316	1.6935	2.4547	1.4245	1.9777	1.75	2.1262	1.3839	1.9419	2.1975	1.8062	2.1331	2.5651	2.0696
2903	2902.53_sudiC6-C6	sugar disaccharide	8.4394	6.9557	13.4813	14.342	12.8999	11.659	10.4028	10.9392	11.6132	14.6287	10.5508	9.2664	6.6321	10.3935	13.8932	9.0435	14.7241	10.865	14.8311	9.1242	7.4754	11.3736	9.3971	12.4374	8.7154	13.6005	12.2663	9.6765	7.8386	13.644	12.0536	9.8077	8.2928	9.6855	16.4456	11.4747	11.3702	15.0181	15.5406	12.9982	17.0923	13.8871	12.5418	15.452	13.4653	10.5857	10.519
2932	2931.96_MST_2973.1	MST	61.2429	22.6351	16.4993	19.2084	14.5303	17.2309	19.5462	35.6683	22.4862	15.2266	14.2158	49.7094	8.686	26.3847	24.8541	40.6521	25.3952	22.8842	13.8587	20.2773	8.3953	11.4917	19.6157	12.4914	27.0887	10.6225	13.1849	23.6099	5.0673	12.7797	16.1855	27.2232	6.0642	17.3373	12.2835	22.8282	7.7395	19.2091	12.8636	21.3885	13.7426	20.442	27.9843	13.6712	18.38	36.4583	27.3796
2979	2979.49_Galactinol_9TMS	Galactinol	54.7803	30.6906	49.9192	43.5177	37.422	41.1415	42.4774	51.0608	44.9893	42.9524	38.272	50.3424	27.6534	42.611	47.767	58.4104	46.3305	42.8041	42.938	29.3991	19.8056	31.9205	39.2149	40.064	31.3806	36.0309	36.0466	38.3822	19.1476	37.3955	32.9944	39.8363	18.447	39.6958	35.0805	34.1798	30.3255	42.2778	34.2659	42.9863	37.2804	42.1655	44.7614	39.928	40.2459	44.8988	43.2583
3028	3027.97_FatA	Fatty acid	5.5752	5.7413	3.0008	3.7249	2.7557	3.8454	2.4739	4.3239	4.6818	2.2869	3.027	5.8214	2.9653	5.8571	4.0765	4.2448	3.8073	4.3877	3.0297	5.6908	4.1153	3.0855	4.0231	2.6589	6.4571	3.0591	2.806	3.9704	3.4574	3.8447	4.3745	4.7274	3.5283	3.6738	2.7535	6.0955	2.6085	3.9885	2.4262	4.3474	2.7393	3.3815	4.3647	2.8429	3.2647	5.3158	4.8665
3049	3049.45_A5P_5TMS	Adenosine-5-monophosphate	5.3713	2.54	2.4813	3.2865	2.1859	3.3923	2.3002	4.0845	3.1794	2.3936	2.2067	6.3979	1.2523	4.0703	3.9714	4.1611	2.8595	3.9162	3.0081	3.9578	2.1325	3.4293	3.7295	2.3187	3.7282	2.6236	2.5223	3.6524	1.5267	2.8651	3.8459	4.5581	1.3221	3.6498	2.6315	4.5562	2.3032	3.1601	1.7706	3.3925	2.2499	2.7924	4	2.2989	2.7648	5.8582	5.0738
3089	3088.99_MST_3110.4	MST	24.0337	21.062	25.1068	14.7532	21.4905	10.8169	20.1291	17.4532	23.0256	24.044	17.3268	22.3235	15.2809	24.4523	13.0906	21.0042	19.1636	15.291	14.5227	12.9508	10.1867	9.5916	15.8384	18.8112	6.5452	11.2391	16.3927	8.4347	9.3297	11.8654	7.7837	12.773	10.4006	14.8817	19.1573	11.7581	9.775	7.4977	7.9542	6.4909	6.1715	6.2232	5.2162	7.1641	7.533	6.3751	5.6181
3113	3112.88_MST_3132.5	MST	7.4168	6.0327	12.1438	11.6076	11.1634	9.6802	8.1863	9.2097	10.4163	12.3788	10.0682	9.3274	3.5117	10.406	11.0755	7.9937	12.3578	9.8675	10.6968	6.727	4.7047	8.6313	6.1746	9.8368	6.7271	11.3645	8.9338	7.4558	6.6633	12.8594	10.1479	6.0864	7.1674	7.171	13.282	9.7041	7.6533	8.8008	7.6836	7.5353	8.5981	7.2552	7.2846	8.574	9.2582	5.1667	5.7692
3151	3151.13_a-Tocop_1TMS	alpha-Tocopherol	0.87627	0.85416	0.45249	0.57234	0.32462	0.69104	0.58504	0.7932	1.2538	0.45681	0.44461	0.76399	0.37096	1.0215	0.84647	1.1568	0.88886	1.0378	0.60507	1.3323	1.061	0.53782	1.135	0.84904	1.9458	0.76089	0.98545	1.3404	0.82884	1.0561	1.1325	1.2119	0.88281	1.1902	0.82557	1.3605	0.84549	1.1799	0.85533	1.2805	1.0328	1.097	1.0845	1.0822	1.3513	2.0855	1.4168
3182	3181.67_Chol_1TMS	Cholesterol	136.182	126.468	77.884	90.5921	72.2154	95.621	78.4414	116.322	103.603	73.8743	75.3134	151.417	52.9824	123.609	104.315	113.736	99.2675	106.794	81.9092	140.689	103.948	86.0503	109.671	81.6071	155.303	84.1188	89.2605	109.426	83.563	93.1533	115.681	137.268	86.2547	102.483	80.0551	139.195	85.0878	92.4099	67.6564	101.479	75.9648	88.7139	103.134	72.9454	90.409	128.541	118.287
3293	3292.78_Camp_1TMS	Campesterol	30.4531	27.624	19.0927	21.3684	16.4242	20.7665	17.7294	24.4023	26.5528	18.2072	16.9015	31.813	15.5611	31.1976	24.2537	26.5299	21.7828	22.4547	16.8455	33.1493	24.776	16.8334	24.0078	19.2402	37.7306	17.4938	19.0417	22.894	18.2304	21.253	25.2249	27.1155	18.7506	23.381	16.958	28.7477	16.0754	21.7763	12.2758	23.7565	16.5834	19.7463	23.7052	16.3419	18.6965	30.2117	28.2424
3365	3364.66_Raf_11TMS	Raffinose	13.0301	12.1432	16.3333	10.9526	8.9701	7.1413	13.9347	10.9456	12.7127	11.0536	8.3468	11.5596	5.4842	14.1184	10.3236	25.4738	12.6332	11.3854	14.4079	7.8692	5.7662	6.3822	15.2866	11.1574	6.7904	7.5272	7.6547	4.6517	3.8396	6.9296	4.4658	6.8633	8.547	9.7348	14.3332	4.9688	4.6797	14.4031	10.2001	8.7256	10.901	8.5068	9.3801	16.3126	10.9109	8.6693	8.6659
3376	3375.63_b-Sito_1TMS	beta-Sitosterol	132.295	121.512	78.6273	93.4104	71.0001	98.4102	74.9437	110.148	106.698	74.9221	73.8424	135.822	97.8043	127.799	106.586	106.168	90.0634	98.0036	79.4465	137.585	99.0885	76.9448	100.177	79.7322	149.591	78.5907	76.0811	94.9674	74.9486	86.1168	100.753	112.127	77.4152	93.8289	76.8113	133.233	71.0919	90.3043	66.0499	101.343	75.3574	80.469	100.329	75.9481	83.7172	127.504	113.343
[truncated: 3 more columns]
